# Supplementary material for: Reply to: Population genetic considerations regarding the interpretation of within-patient SARS-CoV-2 polymorphism data
Source: Nat Commun. 2024 Apr 16;15:3239. doi: 10.1038/s41467-024-46262-3 (PMC11021549; doi:10.1038/s41467-024-46262-3)
Supplement: Supplementary file 3 — Source Data [file 41467_2024_46262_MOESM3_ESM.xlsx]

## Sheet: Figure-1a
DFE	s
DFE3_Flynn1pct	0.112552
DFE3_Flynn1pct	0.0661986
DFE3_Flynn1pct	0.0653773
DFE3_Flynn1pct	0.112633
DFE3_Flynn1pct	0.107848
DFE3_Flynn1pct	0.079625
DFE3_Flynn1pct	0.0678188
DFE3_Flynn1pct	0.0791941
DFE3_Flynn1pct	0.109918
DFE3_Flynn1pct	0.109946
DFE3_Flynn1pct	0.110653
DFE3_Flynn1pct	0.0721095
DFE3_Flynn1pct	0.0881341
DFE3_Flynn1pct	0.0624586
DFE3_Flynn1pct	0.0818556
DFE3_Flynn1pct	0.0577239
DFE3_Flynn1pct	0.121558
DFE3_Flynn1pct	0.0743434
DFE3_Flynn1pct	0.0669747
DFE3_Flynn1pct	0.104194
DFE3_Flynn1pct	0.0503385
DFE3_Flynn1pct	0.122553
DFE3_Flynn1pct	0.0596061
DFE3_Flynn1pct	0.0949586
DFE3_Flynn1pct	0.0505346
DFE3_Flynn1pct	0.104674
DFE3_Flynn1pct	0.0781468
DFE3_Flynn1pct	0.122504
DFE3_Flynn1pct	0.078478
DFE3_Flynn1pct	0.103449
DFE3_Flynn1pct	0.112181
DFE3_Flynn1pct	0.104339
DFE3_Flynn1pct	0.108776
DFE3_Flynn1pct	0.0710216
DFE3_Flynn1pct	0.0655989
DFE3_Flynn1pct	0.0557404
DFE3_Flynn1pct	0.0750538
DFE3_Flynn1pct	0.109814
DFE3_Flynn1pct	0.0580412
DFE3_Flynn1pct	0.0576255
DFE3_Flynn1pct	0.0622394
DFE3_Flynn1pct	0.076536
DFE3_Flynn1pct	0.0964998
DFE3_Flynn1pct	0.107076
DFE3_Flynn1pct	0.122653
DFE3_Flynn1pct	0.104428
DFE3_Flynn1pct	0.0594012
DFE3_Flynn1pct	0.0568987
DFE3_Flynn1pct	0.103356
DFE3_Flynn1pct	0.12566
DFE3_Flynn1pct	0.0816481
DFE3_Flynn1pct	0.106046
DFE3_Flynn1pct	0.0930386
DFE3_Flynn1pct	0.0974617
DFE3_Flynn1pct	0.0882312
DFE3_Flynn1pct	0.100876
DFE3_Flynn1pct	0.0669083
DFE3_Flynn1pct	0.102559
DFE3_Flynn1pct	0.115757
DFE3_Flynn1pct	0.121717
DFE3_Flynn1pct	0.079897
DFE3_Flynn1pct	0.10453
DFE3_Flynn1pct	0.081139
DFE3_Flynn1pct	0.057694
DFE3_Flynn1pct	0.115704
DFE3_Flynn1pct	0.0556134
DFE3_Flynn1pct	0.0810034
DFE3_Flynn1pct	0.0928108
DFE3_Flynn1pct	0.100235
DFE3_Flynn1pct	0.067813
DFE3_Flynn1pct	0.0865079
DFE3_Flynn1pct	0.109971
DFE3_Flynn1pct	0.0986923
DFE3_Flynn1pct	0.0642898
DFE3_Flynn1pct	0.0628098
DFE3_Flynn1pct	0.113032
DFE3_Flynn1pct	0.0990566
DFE3_Flynn1pct	0.057463
DFE3_Flynn1pct	0.0943028
DFE3_Flynn1pct	0.108002
DFE3_Flynn1pct	0.128303
DFE3_Flynn1pct	0.0508796
DFE3_Flynn1pct	0.111491
DFE3_Flynn1pct	0.10406
DFE3_Flynn1pct	0.0966593
DFE3_Flynn1pct	0.0768611
DFE3_Flynn1pct	0.062397
DFE3_Flynn1pct	0.0647445
DFE3_Flynn1pct	0.126639
DFE3_Flynn1pct	0.0959732
DFE3_Flynn1pct	0.0724875
DFE3_Flynn1pct	0.106503
DFE3_Flynn1pct	0.0847878
DFE3_Flynn1pct	0.0699846
DFE3_Flynn1pct	0.0740871
DFE3_Flynn1pct	0.126237
DFE3_Flynn1pct	0.0996656
DFE3_Flynn1pct	0.0766812
DFE3_Flynn1pct	0.124134
DFE3_Flynn1pct	-0.491033
DFE3_Flynn1pct	-0.221946
DFE3_Flynn1pct	-0.368376
DFE3_Flynn1pct	-0.834984
DFE3_Flynn1pct	-0.43801
DFE3_Flynn1pct	-0.951791
DFE3_Flynn1pct	-0.954224
DFE3_Flynn1pct	-0.398118
DFE3_Flynn1pct	-0.53307
DFE3_Flynn1pct	-0.615875
DFE3_Flynn1pct	-0.349639
DFE3_Flynn1pct	-0.603797
DFE3_Flynn1pct	-0.388613
DFE3_Flynn1pct	-0.726927
DFE3_Flynn1pct	-0.526832
DFE3_Flynn1pct	-0.211473
DFE3_Flynn1pct	-0.72119
DFE3_Flynn1pct	-0.165454
DFE3_Flynn1pct	-0.735459
DFE3_Flynn1pct	-0.613235
DFE3_Flynn1pct	-0.88497
DFE3_Flynn1pct	-0.680426
DFE3_Flynn1pct	-0.200507
DFE3_Flynn1pct	-0.506308
DFE3_Flynn1pct	-0.432974
DFE3_Flynn1pct	-0.22625
DFE3_Flynn1pct	-0.446354
DFE3_Flynn1pct	-0.758203
DFE3_Flynn1pct	-0.787708
DFE3_Flynn1pct	-0.2929
DFE3_Flynn1pct	-0.303681
DFE3_Flynn1pct	-0.350319
DFE3_Flynn1pct	-0.983991
DFE3_Flynn1pct	-0.103519
DFE3_Flynn1pct	-0.522349
DFE3_Flynn1pct	-0.152761
DFE3_Flynn1pct	-0.670843
DFE3_Flynn1pct	-0.236605
DFE3_Flynn1pct	-0.426934
DFE3_Flynn1pct	-0.241651
DFE3_Flynn1pct	-0.278892
DFE3_Flynn1pct	-0.882014
DFE3_Flynn1pct	-0.578457
DFE3_Flynn1pct	-0.964175
DFE3_Flynn1pct	-0.502142
DFE3_Flynn1pct	-0.363861
DFE3_Flynn1pct	-0.481268
DFE3_Flynn1pct	-0.976879
DFE3_Flynn1pct	-0.88041
DFE3_Flynn1pct	-0.465698
DFE3_Flynn1pct	-0.670225
DFE3_Flynn1pct	-0.554195
DFE3_Flynn1pct	-0.920327
DFE3_Flynn1pct	-0.285261
DFE3_Flynn1pct	-0.998483
DFE3_Flynn1pct	-0.811232
DFE3_Flynn1pct	-0.344868
DFE3_Flynn1pct	-0.565116
DFE3_Flynn1pct	-0.885396
DFE3_Flynn1pct	-0.867094
DFE3_Flynn1pct	-0.301414
DFE3_Flynn1pct	-0.361926
DFE3_Flynn1pct	-0.433163
DFE3_Flynn1pct	-0.759621
DFE3_Flynn1pct	-0.270815
DFE3_Flynn1pct	-0.346308
DFE3_Flynn1pct	-0.750805
DFE3_Flynn1pct	-0.665875
DFE3_Flynn1pct	-0.734554
DFE3_Flynn1pct	-0.102549
DFE3_Flynn1pct	-0.713224
DFE3_Flynn1pct	-0.443127
DFE3_Flynn1pct	-0.508646
DFE3_Flynn1pct	-0.642706
DFE3_Flynn1pct	-0.726952
DFE3_Flynn1pct	-0.668998
DFE3_Flynn1pct	-0.765976
DFE3_Flynn1pct	-0.456756
DFE3_Flynn1pct	-0.964435
DFE3_Flynn1pct	-0.328425
DFE3_Flynn1pct	-0.493799
DFE3_Flynn1pct	-0.442672
DFE3_Flynn1pct	-0.735658
DFE3_Flynn1pct	-0.596463
DFE3_Flynn1pct	-0.367959
DFE3_Flynn1pct	-0.902288
DFE3_Flynn1pct	-0.529911
DFE3_Flynn1pct	-0.536631
DFE3_Flynn1pct	-0.410349
DFE3_Flynn1pct	-0.171385
DFE3_Flynn1pct	-0.325494
DFE3_Flynn1pct	-0.766612
DFE3_Flynn1pct	-0.609791
DFE3_Flynn1pct	-0.240026
DFE3_Flynn1pct	-0.11522
DFE3_Flynn1pct	-0.152123
DFE3_Flynn1pct	-0.636385
DFE3_Flynn1pct	-0.31496
DFE3_Flynn1pct	-0.504151
DFE3_Flynn1pct	-0.617903
DFE3_Flynn1pct	-0.185654
DFE3_Flynn1pct	-0.882794
DFE3_Flynn1pct	-0.973465
DFE3_Flynn1pct	-0.954036
DFE3_Flynn1pct	-0.108565
DFE3_Flynn1pct	-0.79205
DFE3_Flynn1pct	-0.775433
DFE3_Flynn1pct	-0.521495
DFE3_Flynn1pct	-0.773025
DFE3_Flynn1pct	-0.117084
DFE3_Flynn1pct	-0.487402
DFE3_Flynn1pct	-0.998234
DFE3_Flynn1pct	-0.744783
DFE3_Flynn1pct	-0.978582
DFE3_Flynn1pct	-0.955155
DFE3_Flynn1pct	-0.463642
DFE3_Flynn1pct	-0.898858
DFE3_Flynn1pct	-0.894913
DFE3_Flynn1pct	-0.619416
DFE3_Flynn1pct	-0.39674
DFE3_Flynn1pct	-0.817019
DFE3_Flynn1pct	-0.410219
DFE3_Flynn1pct	-0.994599
DFE3_Flynn1pct	-0.694589
DFE3_Flynn1pct	-0.311335
DFE3_Flynn1pct	-0.589599
DFE3_Flynn1pct	-0.559952
DFE3_Flynn1pct	-0.417521
DFE3_Flynn1pct	-0.729223
DFE3_Flynn1pct	-0.146561
DFE3_Flynn1pct	-0.846668
DFE3_Flynn1pct	-0.572276
DFE3_Flynn1pct	-0.253933
DFE3_Flynn1pct	-0.847545
DFE3_Flynn1pct	-0.658154
DFE3_Flynn1pct	-0.215247
DFE3_Flynn1pct	-0.131646
DFE3_Flynn1pct	-0.721746
DFE3_Flynn1pct	-0.551596
DFE3_Flynn1pct	-0.400711
DFE3_Flynn1pct	-0.472041
DFE3_Flynn1pct	-0.645465
DFE3_Flynn1pct	-0.99239
DFE3_Flynn1pct	-0.90907
DFE3_Flynn1pct	-0.449287
DFE3_Flynn1pct	-0.814468
DFE3_Flynn1pct	-0.115081
DFE3_Flynn1pct	-0.863606
DFE3_Flynn1pct	-0.998477
DFE3_Flynn1pct	-0.427359
DFE3_Flynn1pct	-0.484261
DFE3_Flynn1pct	-0.530065
DFE3_Flynn1pct	-0.128114
DFE3_Flynn1pct	-0.62911
DFE3_Flynn1pct	-0.364313
DFE3_Flynn1pct	-0.780176
DFE3_Flynn1pct	-0.247064
DFE3_Flynn1pct	-0.308736
DFE3_Flynn1pct	-0.803803
DFE3_Flynn1pct	-0.950563
DFE3_Flynn1pct	-0.938529
DFE3_Flynn1pct	-0.523158
DFE3_Flynn1pct	-0.257639
DFE3_Flynn1pct	-0.977675
DFE3_Flynn1pct	-0.462763
DFE3_Flynn1pct	-0.5003
DFE3_Flynn1pct	-0.524393
DFE3_Flynn1pct	-0.67455
DFE3_Flynn1pct	-0.170478
DFE3_Flynn1pct	-0.100137
DFE3_Flynn1pct	-0.296986
DFE3_Flynn1pct	-0.402988
DFE3_Flynn1pct	-0.685323
DFE3_Flynn1pct	-0.251966
DFE3_Flynn1pct	-0.50647
DFE3_Flynn1pct	-0.557428
DFE3_Flynn1pct	-0.472428
DFE3_Flynn1pct	-0.854019
DFE3_Flynn1pct	-0.543549
DFE3_Flynn1pct	-0.968662
DFE3_Flynn1pct	-0.42034
DFE3_Flynn1pct	-0.498694
DFE3_Flynn1pct	-0.456293
DFE3_Flynn1pct	-0.509919
DFE3_Flynn1pct	-0.200255
DFE3_Flynn1pct	-0.493001
DFE3_Flynn1pct	-0.48393
DFE3_Flynn1pct	-0.623335
DFE3_Flynn1pct	-0.8098
DFE3_Flynn1pct	-0.889701
DFE3_Flynn1pct	-0.941471
DFE3_Flynn1pct	-0.216961
DFE3_Flynn1pct	-0.104452
DFE3_Flynn1pct	-0.403211
DFE3_Flynn1pct	-0.105283
DFE3_Flynn1pct	-0.976355
DFE3_Flynn1pct	-0.765847
DFE3_Flynn1pct	-0.380517
DFE3_Flynn1pct	-0.945356
DFE3_Flynn1pct	-0.598841
DFE3_Flynn1pct	-0.752841
DFE3_Flynn1pct	-0.997246
DFE3_Flynn1pct	-0.384253
DFE3_Flynn1pct	-0.942124
DFE3_Flynn1pct	-0.901009
DFE3_Flynn1pct	-0.340831
DFE3_Flynn1pct	-0.839316
DFE3_Flynn1pct	-0.439762
DFE3_Flynn1pct	-0.34116
DFE3_Flynn1pct	-0.124067
DFE3_Flynn1pct	-0.729243
DFE3_Flynn1pct	-0.736174
DFE3_Flynn1pct	-0.350453
DFE3_Flynn1pct	-0.163978
DFE3_Flynn1pct	-0.876706
DFE3_Flynn1pct	-0.283115
DFE3_Flynn1pct	-0.78641
DFE3_Flynn1pct	-0.674013
DFE3_Flynn1pct	-0.606994
DFE3_Flynn1pct	-0.469482
DFE3_Flynn1pct	-0.355834
DFE3_Flynn1pct	-0.221742
DFE3_Flynn1pct	-0.955541
DFE3_Flynn1pct	-0.74863
DFE3_Flynn1pct	-0.884087
DFE3_Flynn1pct	-0.98763
DFE3_Flynn1pct	-0.703844
DFE3_Flynn1pct	-0.892739
DFE3_Flynn1pct	-0.715309
DFE3_Flynn1pct	-0.787937
DFE3_Flynn1pct	-0.434491
DFE3_Flynn1pct	-0.943623
DFE3_Flynn1pct	-0.612536
DFE3_Flynn1pct	-0.707047
DFE3_Flynn1pct	-0.291472
DFE3_Flynn1pct	-0.146329
DFE3_Flynn1pct	-0.829863
DFE3_Flynn1pct	-0.313707
DFE3_Flynn1pct	-0.886603
DFE3_Flynn1pct	-0.370135
DFE3_Flynn1pct	-0.960188
DFE3_Flynn1pct	-0.339516
DFE3_Flynn1pct	-0.986261
DFE3_Flynn1pct	-0.410776
DFE3_Flynn1pct	-0.730369
DFE3_Flynn1pct	-0.439999
DFE3_Flynn1pct	-0.740195
DFE3_Flynn1pct	-0.594855
DFE3_Flynn1pct	-0.510866
DFE3_Flynn1pct	-0.43795
DFE3_Flynn1pct	-0.871267
DFE3_Flynn1pct	-0.295286
DFE3_Flynn1pct	-0.376881
DFE3_Flynn1pct	-0.486972
DFE3_Flynn1pct	-0.608103
DFE3_Flynn1pct	-0.199829
DFE3_Flynn1pct	-0.85219
DFE3_Flynn1pct	-0.683156
DFE3_Flynn1pct	-0.232644
DFE3_Flynn1pct	-0.306466
DFE3_Flynn1pct	-0.634635
DFE3_Flynn1pct	-0.811264
DFE3_Flynn1pct	-0.58952
DFE3_Flynn1pct	-0.86305
DFE3_Flynn1pct	-0.249702
DFE3_Flynn1pct	-0.212168
DFE3_Flynn1pct	-0.420656
DFE3_Flynn1pct	-0.979627
DFE3_Flynn1pct	-0.297246
DFE3_Flynn1pct	-0.8859
DFE3_Flynn1pct	-0.86212
DFE3_Flynn1pct	-0.967854
DFE3_Flynn1pct	-0.599255
DFE3_Flynn1pct	-0.583818
DFE3_Flynn1pct	-0.778434
DFE3_Flynn1pct	-0.335575
DFE3_Flynn1pct	-0.981486
DFE3_Flynn1pct	-0.32049
DFE3_Flynn1pct	-0.766363
DFE3_Flynn1pct	-0.469388
DFE3_Flynn1pct	-0.846573
DFE3_Flynn1pct	-0.394149
DFE3_Flynn1pct	-0.332687
DFE3_Flynn1pct	-0.944095
DFE3_Flynn1pct	-0.948008
DFE3_Flynn1pct	-0.167372
DFE3_Flynn1pct	-0.286302
DFE3_Flynn1pct	-0.284978
DFE3_Flynn1pct	-0.368705
DFE3_Flynn1pct	-0.828867
DFE3_Flynn1pct	-0.250585
DFE3_Flynn1pct	-0.955068
DFE3_Flynn1pct	-0.781824
DFE3_Flynn1pct	-0.178939
DFE3_Flynn1pct	-0.100162
DFE3_Flynn1pct	-0.890817
DFE3_Flynn1pct	-0.349006
DFE3_Flynn1pct	-0.424709
DFE3_Flynn1pct	-0.726717
DFE3_Flynn1pct	-0.583068
DFE3_Flynn1pct	-0.549706
DFE3_Flynn1pct	-0.928791
DFE3_Flynn1pct	-0.618173
DFE3_Flynn1pct	-0.980951
DFE3_Flynn1pct	-0.699781
DFE3_Flynn1pct	-0.584016
DFE3_Flynn1pct	-0.219572
DFE3_Flynn1pct	-0.92574
DFE3_Flynn1pct	-0.49451
DFE3_Flynn1pct	-0.874993
DFE3_Flynn1pct	-0.724384
DFE3_Flynn1pct	-0.978884
DFE3_Flynn1pct	-0.642156
DFE3_Flynn1pct	-0.830403
DFE3_Flynn1pct	-0.820067
DFE3_Flynn1pct	-0.508053
DFE3_Flynn1pct	-0.454963
DFE3_Flynn1pct	-0.348703
DFE3_Flynn1pct	-0.824193
DFE3_Flynn1pct	-0.113107
DFE3_Flynn1pct	-0.510753
DFE3_Flynn1pct	-0.677513
DFE3_Flynn1pct	-0.288006
DFE3_Flynn1pct	-0.445717
DFE3_Flynn1pct	-0.943795
DFE3_Flynn1pct	-0.609426
DFE3_Flynn1pct	-0.14032
DFE3_Flynn1pct	-0.533633
DFE3_Flynn1pct	-0.893683
DFE3_Flynn1pct	-0.929753
DFE3_Flynn1pct	-0.592625
DFE3_Flynn1pct	-0.33307
DFE3_Flynn1pct	-0.341455
DFE3_Flynn1pct	-0.564967
DFE3_Flynn1pct	-0.817621
DFE3_Flynn1pct	-0.169948
DFE3_Flynn1pct	-0.2653
DFE3_Flynn1pct	-0.27241
DFE3_Flynn1pct	-0.622481
DFE3_Flynn1pct	-0.352731
DFE3_Flynn1pct	-0.135318
DFE3_Flynn1pct	-0.195748
DFE3_Flynn1pct	-0.737363
DFE3_Flynn1pct	-0.654976
DFE3_Flynn1pct	-0.65098
DFE3_Flynn1pct	-0.546622
DFE3_Flynn1pct	-0.215213
DFE3_Flynn1pct	-0.352609
DFE3_Flynn1pct	-0.332979
DFE3_Flynn1pct	-0.747138
DFE3_Flynn1pct	-0.802776
DFE3_Flynn1pct	-0.795541
DFE3_Flynn1pct	-0.825214
DFE3_Flynn1pct	-0.255949
DFE3_Flynn1pct	-0.251711
DFE3_Flynn1pct	-0.297687
DFE3_Flynn1pct	-0.854099
DFE3_Flynn1pct	-0.571421
DFE3_Flynn1pct	-0.725641
DFE3_Flynn1pct	-0.956177
DFE3_Flynn1pct	-0.187906
DFE3_Flynn1pct	-0.89582
DFE3_Flynn1pct	-0.568459
DFE3_Flynn1pct	-0.202825
DFE3_Flynn1pct	-0.68034
DFE3_Flynn1pct	-0.162235
DFE3_Flynn1pct	-0.538175
DFE3_Flynn1pct	-0.478161
DFE3_Flynn1pct	-0.307474
DFE3_Flynn1pct	-0.22731
DFE3_Flynn1pct	-0.141302
DFE3_Flynn1pct	-0.220122
DFE3_Flynn1pct	-0.955353
DFE3_Flynn1pct	-0.530061
DFE3_Flynn1pct	-0.255379
DFE3_Flynn1pct	-0.89685
DFE3_Flynn1pct	-0.297043
DFE3_Flynn1pct	-0.591959
DFE3_Flynn1pct	-0.666315
DFE3_Flynn1pct	-0.792788
DFE3_Flynn1pct	-0.558889
DFE3_Flynn1pct	-0.724106
DFE3_Flynn1pct	-0.710893
DFE3_Flynn1pct	-0.219041
DFE3_Flynn1pct	-0.955558
DFE3_Flynn1pct	-0.66024
DFE3_Flynn1pct	-0.365534
DFE3_Flynn1pct	-0.286341
DFE3_Flynn1pct	-0.336076
DFE3_Flynn1pct	-0.50507
DFE3_Flynn1pct	-0.884239
DFE3_Flynn1pct	-0.645832
DFE3_Flynn1pct	-0.700741
DFE3_Flynn1pct	-0.829364
DFE3_Flynn1pct	-0.835629
DFE3_Flynn1pct	-0.784647
DFE3_Flynn1pct	-0.123031
DFE3_Flynn1pct	-0.187655
DFE3_Flynn1pct	-0.815046
DFE3_Flynn1pct	-0.740328
DFE3_Flynn1pct	-0.296316
DFE3_Flynn1pct	-0.432685
DFE3_Flynn1pct	-0.393723
DFE3_Flynn1pct	-0.528533
DFE3_Flynn1pct	-0.89555
DFE3_Flynn1pct	-0.442361
DFE3_Flynn1pct	-0.103209
DFE3_Flynn1pct	-0.589691
DFE3_Flynn1pct	-0.205801
DFE3_Flynn1pct	-0.592269
DFE3_Flynn1pct	-0.351676
DFE3_Flynn1pct	-0.430552
DFE3_Flynn1pct	-0.575659
DFE3_Flynn1pct	-0.423885
DFE3_Flynn1pct	-0.89333
DFE3_Flynn1pct	-0.513872
DFE3_Flynn1pct	-0.465342
DFE3_Flynn1pct	-0.865533
DFE3_Flynn1pct	-0.582891
DFE3_Flynn1pct	-0.676057
DFE3_Flynn1pct	-0.59132
DFE3_Flynn1pct	-0.584174
DFE3_Flynn1pct	-0.634697
DFE3_Flynn1pct	-0.135547
DFE3_Flynn1pct	-0.65699
DFE3_Flynn1pct	-0.187936
DFE3_Flynn1pct	-0.992611
DFE3_Flynn1pct	-0.72488
DFE3_Flynn1pct	-0.417956
DFE3_Flynn1pct	-0.807425
DFE3_Flynn1pct	-0.800056
DFE3_Flynn1pct	-0.75178
DFE3_Flynn1pct	-0.358561
DFE3_Flynn1pct	-0.907027
DFE3_Flynn1pct	-0.886955
DFE3_Flynn1pct	-0.415202
DFE3_Flynn1pct	-0.403544
DFE3_Flynn1pct	-0.626022
DFE3_Flynn1pct	-0.107482
DFE3_Flynn1pct	-0.216641
DFE3_Flynn1pct	-0.158044
DFE3_Flynn1pct	-0.905242
DFE3_Flynn1pct	-0.471926
DFE3_Flynn1pct	-0.738339
DFE3_Flynn1pct	-0.275064
DFE3_Flynn1pct	-0.497458
DFE3_Flynn1pct	-0.890422
DFE3_Flynn1pct	-0.58836
DFE3_Flynn1pct	-0.135571
DFE3_Flynn1pct	-0.88399
DFE3_Flynn1pct	-0.208723
DFE3_Flynn1pct	-0.655002
DFE3_Flynn1pct	-0.617314
DFE3_Flynn1pct	-0.330063
DFE3_Flynn1pct	-0.840374
DFE3_Flynn1pct	-0.965885
DFE3_Flynn1pct	-0.906356
DFE3_Flynn1pct	-0.831949
DFE3_Flynn1pct	-0.918994
DFE3_Flynn1pct	-0.773034
DFE3_Flynn1pct	-0.884675
DFE3_Flynn1pct	-0.447184
DFE3_Flynn1pct	-0.324343
DFE3_Flynn1pct	-0.670568
DFE3_Flynn1pct	-0.517322
DFE3_Flynn1pct	-0.830199
DFE3_Flynn1pct	-0.411457
DFE3_Flynn1pct	-0.219097
DFE3_Flynn1pct	-0.438902
DFE3_Flynn1pct	-0.163697
DFE3_Flynn1pct	-0.962713
DFE3_Flynn1pct	-0.675545
DFE3_Flynn1pct	-0.673986
DFE3_Flynn1pct	-0.34601
DFE3_Flynn1pct	-0.250906
DFE3_Flynn1pct	-0.175097
DFE3_Flynn1pct	-0.771141
DFE3_Flynn1pct	-0.17326
DFE3_Flynn1pct	-0.980473
DFE3_Flynn1pct	-0.355758
DFE3_Flynn1pct	-0.944519
DFE3_Flynn1pct	-0.148133
DFE3_Flynn1pct	-0.751173
DFE3_Flynn1pct	-0.544863
DFE3_Flynn1pct	-0.605385
DFE3_Flynn1pct	-0.817181
DFE3_Flynn1pct	-0.344114
DFE3_Flynn1pct	-0.253618
DFE3_Flynn1pct	-0.533932
DFE3_Flynn1pct	-0.524789
DFE3_Flynn1pct	-0.402405
DFE3_Flynn1pct	-0.792137
DFE3_Flynn1pct	-0.600862
DFE3_Flynn1pct	-0.186931
DFE3_Flynn1pct	-0.123564
DFE3_Flynn1pct	-0.134076
DFE3_Flynn1pct	-0.270074
DFE3_Flynn1pct	-0.748316
DFE3_Flynn1pct	-0.318493
DFE3_Flynn1pct	-0.517456
DFE3_Flynn1pct	-0.779216
DFE3_Flynn1pct	-0.840852
DFE3_Flynn1pct	-0.724783
DFE3_Flynn1pct	-0.26089
DFE3_Flynn1pct	-0.987938
DFE3_Flynn1pct	-0.53258
DFE3_Flynn1pct	-0.365375
DFE3_Flynn1pct	-0.795887
DFE3_Flynn1pct	-0.336686
DFE3_Flynn1pct	-0.975515
DFE3_Flynn1pct	-0.549264
DFE3_Flynn1pct	-0.953194
DFE3_Flynn1pct	-0.767832
DFE3_Flynn1pct	-0.344798
DFE3_Flynn1pct	-0.388018
DFE3_Flynn1pct	-0.442606
DFE3_Flynn1pct	-0.345367
DFE3_Flynn1pct	-0.861062
DFE3_Flynn1pct	-0.513956
DFE3_Flynn1pct	-0.207246
DFE3_Flynn1pct	-0.468382
DFE3_Flynn1pct	-0.352814
DFE3_Flynn1pct	-0.193044
DFE3_Flynn1pct	-0.699204
DFE3_Flynn1pct	-0.492829
DFE3_Flynn1pct	-0.343198
DFE3_Flynn1pct	-0.318141
DFE3_Flynn1pct	-0.472972
DFE3_Flynn1pct	-0.993886
DFE3_Flynn1pct	-0.761424
DFE3_Flynn1pct	-0.465334
DFE3_Flynn1pct	-0.506536
DFE3_Flynn1pct	-0.812573
DFE3_Flynn1pct	-0.189809
DFE3_Flynn1pct	-0.812894
DFE3_Flynn1pct	-0.762408
DFE3_Flynn1pct	-0.43488
DFE3_Flynn1pct	-0.623883
DFE3_Flynn1pct	-0.592744
DFE3_Flynn1pct	-0.295007
DFE3_Flynn1pct	-0.411797
DFE3_Flynn1pct	-0.314435
DFE3_Flynn1pct	-0.129971
DFE3_Flynn1pct	-0.231214
DFE3_Flynn1pct	-0.403849
DFE3_Flynn1pct	-0.631982
DFE3_Flynn1pct	-0.383542
DFE3_Flynn1pct	-0.492679
DFE3_Flynn1pct	-0.125367
DFE3_Flynn1pct	-0.130603
DFE3_Flynn1pct	-0.349836
DFE3_Flynn1pct	-0.888453
DFE3_Flynn1pct	-0.744165
DFE3_Flynn1pct	-0.738287
DFE3_Flynn1pct	-0.189764
DFE3_Flynn1pct	-0.70749
DFE3_Flynn1pct	-0.997749
DFE3_Flynn1pct	-0.670095
DFE3_Flynn1pct	-0.348476
DFE3_Flynn1pct	-0.736906
DFE3_Flynn1pct	-0.925189
DFE3_Flynn1pct	-0.207597
DFE3_Flynn1pct	-0.92631
DFE3_Flynn1pct	-0.266885
DFE3_Flynn1pct	-0.761308
DFE3_Flynn1pct	-0.754768
DFE3_Flynn1pct	-0.173947
DFE3_Flynn1pct	-0.592106
DFE3_Flynn1pct	-0.139193
DFE3_Flynn1pct	-0.476003
DFE3_Flynn1pct	-0.751578
DFE3_Flynn1pct	-0.412851
DFE3_Flynn1pct	-0.934888
DFE3_Flynn1pct	-0.686636
DFE3_Flynn1pct	-0.915788
DFE3_Flynn1pct	-0.400298
DFE3_Flynn1pct	-0.859833
DFE3_Flynn1pct	-0.310321
DFE3_Flynn1pct	-0.9743
DFE3_Flynn1pct	-0.45229
DFE3_Flynn1pct	-0.238795
DFE3_Flynn1pct	-0.35729
DFE3_Flynn1pct	-0.19721
DFE3_Flynn1pct	-0.480069
DFE3_Flynn1pct	-0.702013
DFE3_Flynn1pct	-0.208074
DFE3_Flynn1pct	-0.243229
DFE3_Flynn1pct	-0.806633
DFE3_Flynn1pct	-0.912671
DFE3_Flynn1pct	-0.303584
DFE3_Flynn1pct	-0.692965
DFE3_Flynn1pct	-0.534404
DFE3_Flynn1pct	-0.885678
DFE3_Flynn1pct	-0.777596
DFE3_Flynn1pct	-0.749591
DFE3_Flynn1pct	-0.541052
DFE3_Flynn1pct	-0.75868
DFE3_Flynn1pct	-0.409343
DFE3_Flynn1pct	-0.871705
DFE3_Flynn1pct	-0.818001
DFE3_Flynn1pct	-0.386686
DFE3_Flynn1pct	-0.162977
DFE3_Flynn1pct	-0.996116
DFE3_Flynn1pct	-0.617358
DFE3_Flynn1pct	-0.458179
DFE3_Flynn1pct	-0.655781
DFE3_Flynn1pct	-0.529344
DFE3_Flynn1pct	-0.793269
DFE3_Flynn1pct	-0.898816
DFE3_Flynn1pct	-0.905789
DFE3_Flynn1pct	-0.575398
DFE3_Flynn1pct	-0.773957
DFE3_Flynn1pct	-0.701872
DFE3_Flynn1pct	-0.192151
DFE3_Flynn1pct	-0.222971
DFE3_Flynn1pct	-0.62043
DFE3_Flynn1pct	-0.578817
DFE3_Flynn1pct	-0.744284
DFE3_Flynn1pct	-0.473768
DFE3_Flynn1pct	-0.707309
DFE3_Flynn1pct	-0.260742
DFE3_Flynn1pct	-0.237848
DFE3_Flynn1pct	-0.728652
DFE3_Flynn1pct	-0.107901
DFE3_Flynn1pct	-0.789427
DFE3_Flynn1pct	-0.342922
DFE3_Flynn1pct	-0.116088
DFE3_Flynn1pct	-0.211872
DFE3_Flynn1pct	-0.826571
DFE3_Flynn1pct	-0.298963
DFE3_Flynn1pct	-0.415286
DFE3_Flynn1pct	-0.981733
DFE3_Flynn1pct	-0.299878
DFE3_Flynn1pct	-0.405547
DFE3_Flynn1pct	-0.891495
DFE3_Flynn1pct	-0.114117
DFE3_Flynn1pct	-0.726375
DFE3_Flynn1pct	-0.851648
DFE3_Flynn1pct	-0.173625
DFE3_Flynn1pct	-0.928244
DFE3_Flynn1pct	-0.398334
DFE3_Flynn1pct	-0.729473
DFE3_Flynn1pct	-0.216026
DFE3_Flynn1pct	-0.112623
DFE3_Flynn1pct	-0.623318
DFE3_Flynn1pct	-0.887154
DFE3_Flynn1pct	-0.418517
DFE3_Flynn1pct	-0.10386
DFE3_Flynn1pct	-0.239397
DFE3_Flynn1pct	-0.833904
DFE3_Flynn1pct	-0.430581
DFE3_Flynn1pct	-0.856274
DFE3_Flynn1pct	-0.371461
DFE3_Flynn1pct	-0.775018
DFE3_Flynn1pct	-0.468362
DFE3_Flynn1pct	-0.894631
DFE3_Flynn1pct	-0.226952
DFE3_Flynn1pct	-0.512576
DFE3_Flynn1pct	-0.487033
DFE3_Flynn1pct	-0.692758
DFE3_Flynn1pct	-0.426706
DFE3_Flynn1pct	-0.594295
DFE3_Flynn1pct	-0.699599
DFE3_Flynn1pct	-0.880094
DFE3_Flynn1pct	-0.847077
DFE3_Flynn1pct	-0.98767
DFE3_Flynn1pct	-0.299516
DFE3_Flynn1pct	-0.99543
DFE3_Flynn1pct	-0.473609
DFE3_Flynn1pct	-0.81273
DFE3_Flynn1pct	-0.386818
DFE3_Flynn1pct	-0.727948
DFE3_Flynn1pct	-0.354264
DFE3_Flynn1pct	-0.546333
DFE3_Flynn1pct	-0.19459
DFE3_Flynn1pct	-0.176098
DFE3_Flynn1pct	-0.352271
DFE3_Flynn1pct	-0.742179
DFE3_Flynn1pct	-0.902985
DFE3_Flynn1pct	-0.297225
DFE3_Flynn1pct	-0.689055
DFE3_Flynn1pct	-0.781439
DFE3_Flynn1pct	-0.793127
DFE3_Flynn1pct	-0.938714
DFE3_Flynn1pct	-0.171472
DFE3_Flynn1pct	-0.659236
DFE3_Flynn1pct	-0.773948
DFE3_Flynn1pct	-0.965479
DFE3_Flynn1pct	-0.302403
DFE3_Flynn1pct	-0.172261
DFE3_Flynn1pct	-0.304553
DFE3_Flynn1pct	-0.323423
DFE3_Flynn1pct	-0.601756
DFE3_Flynn1pct	-0.442975
DFE3_Flynn1pct	-0.505622
DFE3_Flynn1pct	-0.663594
DFE3_Flynn1pct	-0.988008
DFE3_Flynn1pct	-0.50768
DFE3_Flynn1pct	-0.901087
DFE3_Flynn1pct	-0.684604
DFE3_Flynn1pct	-0.31176
DFE3_Flynn1pct	-0.290527
DFE3_Flynn1pct	-0.954006
DFE3_Flynn1pct	-0.888172
DFE3_Flynn1pct	-0.116459
DFE3_Flynn1pct	-0.410417
DFE3_Flynn1pct	-0.899179
DFE3_Flynn1pct	-0.201648
DFE3_Flynn1pct	-0.140983
DFE3_Flynn1pct	-0.891394
DFE3_Flynn1pct	-0.843437
DFE3_Flynn1pct	-0.531989
DFE3_Flynn1pct	-0.87068
DFE3_Flynn1pct	-0.867608
DFE3_Flynn1pct	-0.58681
DFE3_Flynn1pct	-0.470077
DFE3_Flynn1pct	-0.521025
DFE3_Flynn1pct	-0.913465
DFE3_Flynn1pct	-0.308259
DFE3_Flynn1pct	-0.703716
DFE3_Flynn1pct	-0.965373
DFE3_Flynn1pct	-0.204529
DFE3_Flynn1pct	-0.677424
DFE3_Flynn1pct	-0.969259
DFE3_Flynn1pct	-0.83017
DFE3_Flynn1pct	-0.956798
DFE3_Flynn1pct	-0.256881
DFE3_Flynn1pct	-0.786755
DFE3_Flynn1pct	-0.449433
DFE3_Flynn1pct	-0.109541
DFE3_Flynn1pct	-0.108797
DFE3_Flynn1pct	-0.228452
DFE3_Flynn1pct	-0.964098
DFE3_Flynn1pct	-0.982676
DFE3_Flynn1pct	-0.937233
DFE3_Flynn1pct	-0.486104
DFE3_Flynn1pct	-0.636607
DFE3_Flynn1pct	-0.365701
DFE3_Flynn1pct	-0.327318
DFE3_Flynn1pct	-0.37229
DFE3_Flynn1pct	-0.829493
DFE3_Flynn1pct	-0.79782
DFE3_Flynn1pct	-0.115727
DFE3_Flynn1pct	-0.563228
DFE3_Flynn1pct	-0.973479
DFE3_Flynn1pct	-0.757626
DFE3_Flynn1pct	-0.646696
DFE3_Flynn1pct	-0.61685
DFE3_Flynn1pct	-0.81386
DFE3_Flynn1pct	-0.754618
DFE3_Flynn1pct	-0.530305
DFE3_Flynn1pct	-0.377608
DFE3_Flynn1pct	-0.285069
DFE3_Flynn1pct	-0.735766
DFE3_Flynn1pct	-0.578518
DFE3_Flynn1pct	-0.915726
DFE3_Flynn1pct	-0.776946
DFE3_Flynn1pct	-0.805796
DFE3_Flynn1pct	-0.864062
DFE3_Flynn1pct	-0.533604
DFE3_Flynn1pct	-0.416821
DFE3_Flynn1pct	-0.466713
DFE3_Flynn1pct	-0.802207
DFE3_Flynn1pct	-0.967353
DFE3_Flynn1pct	-0.861878
DFE3_Flynn1pct	-0.88486
DFE3_Flynn1pct	-0.874008
DFE3_Flynn1pct	-0.31858
DFE3_Flynn1pct	-0.582518
DFE3_Flynn1pct	-0.604593
DFE3_Flynn1pct	-0.928634
DFE3_Flynn1pct	-0.866756
DFE3_Flynn1pct	-0.70437
DFE3_Flynn1pct	-0.820581
DFE3_Flynn1pct	-0.993222
DFE3_Flynn1pct	-0.774491
DFE3_Flynn1pct	-0.651468
DFE3_Flynn1pct	-0.323137
DFE3_Flynn1pct	-0.674108
DFE3_Flynn1pct	-0.764768
DFE3_Flynn1pct	-0.117052
DFE3_Flynn1pct	-0.712803
DFE3_Flynn1pct	-0.603156
DFE3_Flynn1pct	-0.827478
DFE3_Flynn1pct	-0.768552
DFE3_Flynn1pct	-0.180478
DFE3_Flynn1pct	-0.10402
DFE3_Flynn1pct	-0.321813
DFE3_Flynn1pct	-0.976407
DFE3_Flynn1pct	-0.882014
DFE3_Flynn1pct	-0.14082
DFE3_Flynn1pct	-0.117661
DFE3_Flynn1pct	-0.417639
DFE3_Flynn1pct	-0.764472
DFE3_Flynn1pct	-0.737053
DFE3_Flynn1pct	-0.988291
DFE3_Flynn1pct	-0.674378
DFE3_Flynn1pct	-0.149711
DFE3_Flynn1pct	-0.319763
DFE3_Flynn1pct	-0.424256
DFE3_Flynn1pct	-0.373472
DFE3_Flynn1pct	-0.176032
DFE3_Flynn1pct	-0.218622
DFE3_Flynn1pct	-0.901472
DFE3_Flynn1pct	-0.728326
DFE3_Flynn1pct	-0.887179
DFE3_Flynn1pct	-0.445665
DFE3_Flynn1pct	-0.387879
DFE3_Flynn1pct	-0.972244
DFE3_Flynn1pct	-0.287651
DFE3_Flynn1pct	-0.971847
DFE3_Flynn1pct	-0.649133
DFE3_Flynn1pct	-0.638519
DFE3_Flynn1pct	-0.632283
DFE3_Flynn1pct	-0.412754
DFE3_Flynn1pct	-0.811689
DFE3_Flynn1pct	-0.503367
DFE3_Flynn1pct	-0.397763
DFE3_Flynn1pct	-0.515695
DFE3_Flynn1pct	-0.886966
DFE3_Flynn1pct	-0.523597
DFE3_Flynn1pct	-0.8608
DFE3_Flynn1pct	-0.893896
DFE3_Flynn1pct	-0.437625
DFE3_Flynn1pct	-0.716196
DFE3_Flynn1pct	-0.877921
DFE3_Flynn1pct	-0.950608
DFE3_Flynn1pct	-0.220974
DFE3_Flynn1pct	-0.889259
DFE3_Flynn1pct	-0.595883
DFE3_Flynn1pct	-0.159419
DFE3_Flynn1pct	-0.471865
DFE3_Flynn1pct	-0.331465
DFE3_Flynn1pct	-0.647497
DFE3_Flynn1pct	-0.265795
DFE3_Flynn1pct	-0.973707
DFE3_Flynn1pct	-0.360224
DFE3_Flynn1pct	-0.346671
DFE3_Flynn1pct	-0.41479
DFE3_Flynn1pct	-0.159193
DFE3_Flynn1pct	-0.89992
DFE3_Flynn1pct	-0.254485
DFE3_Flynn1pct	-0.919566
DFE3_Flynn1pct	-0.719043
DFE3_Flynn1pct	-0.478878
DFE3_Flynn1pct	-0.481313
DFE3_Flynn1pct	-0.687557
DFE3_Flynn1pct	-0.585004
DFE3_Flynn1pct	-0.193781
DFE3_Flynn1pct	-0.592711
DFE3_Flynn1pct	-0.285426
DFE3_Flynn1pct	-0.677543
DFE3_Flynn1pct	-0.24562
DFE3_Flynn1pct	-0.811613
DFE3_Flynn1pct	-0.435457
DFE3_Flynn1pct	-0.412692
DFE3_Flynn1pct	-0.804594
DFE3_Flynn1pct	-0.764293
DFE3_Flynn1pct	-0.386068
DFE3_Flynn1pct	-0.979863
DFE3_Flynn1pct	-0.454862
DFE3_Flynn1pct	-0.257515
DFE3_Flynn1pct	-0.348133
DFE3_Flynn1pct	-0.87772
DFE3_Flynn1pct	-0.551783
DFE3_Flynn1pct	-0.329891
DFE3_Flynn1pct	-0.94685
DFE3_Flynn1pct	-0.636053
DFE3_Flynn1pct	-0.51505
DFE3_Flynn1pct	-0.852006
DFE3_Flynn1pct	-0.46419
DFE3_Flynn1pct	-0.90636
DFE3_Flynn1pct	-0.30362
DFE3_Flynn1pct	-0.760104
DFE3_Flynn1pct	-0.893513
DFE3_Flynn1pct	-0.757086
DFE3_Flynn1pct	-0.958361
DFE3_Flynn1pct	-0.217795
DFE3_Flynn1pct	-0.965097
DFE3_Flynn1pct	-0.934032
DFE3_Flynn1pct	-0.650755
DFE3_Flynn1pct	-0.388546
DFE3_Flynn1pct	-0.102248
DFE3_Flynn1pct	-0.581517
DFE3_Flynn1pct	-0.337672
DFE3_Flynn1pct	-0.579271
DFE3_Flynn1pct	-0.532098
DFE3_Flynn1pct	-0.425921
DFE3_Flynn1pct	-0.851507
DFE3_Flynn1pct	-0.526805
DFE3_Flynn1pct	-0.98793
DFE3_Flynn1pct	-0.579697
DFE3_Flynn1pct	-0.931896
DFE3_Flynn1pct	-0.87742
DFE3_Flynn1pct	-0.868476
DFE3_Flynn1pct	-0.510913
DFE3_Flynn1pct	-0.152688
DFE3_Flynn1pct	-0.444763
DFE3_Flynn1pct	-0.784823
DFE3_Flynn1pct	-0.760562
DFE3_Flynn1pct	-0.488251
DFE3_Flynn1pct	-0.587147
DFE3_Flynn1pct	-0.991731
DFE3_Flynn1pct	-0.672321
DFE3_Flynn1pct	-0.672393
DFE3_Flynn1pct	-0.30436
DFE3_Flynn1pct	-0.844173
DFE3_Flynn1pct	-0.650761
DFE3_Flynn1pct	-0.849028
DFE3_Flynn1pct	-0.342212
DFE3_Flynn1pct	-0.669106
DFE3_Flynn1pct	-0.182267
DFE3_Flynn1pct	-0.429372
DFE3_Flynn1pct	-0.632433
DFE3_Flynn1pct	-0.819833
DFE3_Flynn1pct	-0.310425
DFE3_Flynn1pct	-0.292385
DFE3_Flynn1pct	-0.553505
DFE3_Flynn1pct	-0.862456
DFE3_Flynn1pct	-0.636795
DFE3_Flynn1pct	-0.30708
DFE3_Flynn1pct	-0.566481
DFE3_Flynn1pct	-0.795284
DFE3_Flynn1pct	-0.393027
DFE3_Flynn1pct	-0.519203
DFE3_Flynn1pct	-0.46263
DFE3_Flynn1pct	-0.792439
DFE3_Flynn1pct	-0.634921
DFE3_Flynn1pct	-0.763124
DFE3_Flynn1pct	-0.863459
DFE3_Flynn1pct	-0.544512
DFE3_Flynn1pct	-0.775137
DFE3_Flynn1pct	-0.718832
DFE3_Flynn1pct	-0.853685
DFE3_Flynn1pct	-0.570079
DFE3_Flynn1pct	-0.402669
DFE3_Flynn1pct	-0.5891
DFE3_Flynn1pct	-0.637341
DFE3_Flynn1pct	-0.276354
DFE3_Flynn1pct	-0.273144
DFE3_Flynn1pct	-0.905907
DFE3_Flynn1pct	-0.632488
DFE3_Flynn1pct	-0.536495
DFE3_Flynn1pct	-0.476651
DFE3_Flynn1pct	-0.453694
DFE3_Flynn1pct	-0.848206
DFE3_Flynn1pct	-0.68738
DFE3_Flynn1pct	-0.72749
DFE3_Flynn1pct	-0.109204
DFE3_Flynn1pct	-0.72935
DFE3_Flynn1pct	-0.311628
DFE3_Flynn1pct	-0.555792
DFE3_Flynn1pct	-0.666895
DFE3_Flynn1pct	-0.147044
DFE3_Flynn1pct	-0.61359
DFE3_Flynn1pct	-0.313316
DFE3_Flynn1pct	-0.237839
DFE3_Flynn1pct	-0.994684
DFE3_Flynn1pct	-0.814974
DFE3_Flynn1pct	-0.604708
DFE3_Flynn1pct	-0.294929
DFE3_Flynn1pct	-0.773052
DFE3_Flynn1pct	-0.317036
DFE3_Flynn1pct	-0.144184
DFE3_Flynn1pct	-0.706172
DFE3_Flynn1pct	-0.485149
DFE3_Flynn1pct	-0.616359
DFE3_Flynn1pct	-0.235988
DFE3_Flynn1pct	-0.755116
DFE3_Flynn1pct	-0.916532
DFE3_Flynn1pct	-0.689096
DFE3_Flynn1pct	-0.909123
DFE3_Flynn1pct	-0.757866
DFE3_Flynn1pct	-0.287777
DFE3_Flynn1pct	-0.916993
DFE3_Flynn1pct	-0.867729
DFE3_Flynn1pct	-0.100789
DFE3_Flynn1pct	-0.792332
DFE3_Flynn1pct	-0.668834
DFE3_Flynn1pct	-0.534659
DFE3_Flynn1pct	-0.183904
DFE3_Flynn1pct	-0.840723
DFE3_Flynn1pct	-0.401295
DFE3_Flynn1pct	-0.801309
DFE3_Flynn1pct	-0.768899
DFE3_Flynn1pct	-0.942304
DFE3_Flynn1pct	-0.221521
DFE3_Flynn1pct	-0.92755
DFE3_Flynn1pct	-0.43426
DFE3_Flynn1pct	-0.831356
DFE3_Flynn1pct	-0.695049
DFE3_Flynn1pct	-0.826066
DFE3_Flynn1pct	-0.883508
DFE3_Flynn1pct	-0.353262
DFE3_Flynn1pct	-0.525275
DFE3_Flynn1pct	-0.497782
DFE3_Flynn1pct	-0.955194
DFE3_Flynn1pct	-0.303306
DFE3_Flynn1pct	-0.779887
DFE3_Flynn1pct	-0.542438
DFE3_Flynn1pct	-0.959878
DFE3_Flynn1pct	-0.656894
DFE3_Flynn1pct	-0.956488
DFE3_Flynn1pct	-0.919743
DFE3_Flynn1pct	-0.36966
DFE3_Flynn1pct	-0.22342
DFE3_Flynn1pct	-0.454425
DFE3_Flynn1pct	-0.170114
DFE3_Flynn1pct	-0.531865
DFE3_Flynn1pct	-0.63387
DFE3_Flynn1pct	-0.510261
DFE3_Flynn1pct	-0.283291
DFE3_Flynn1pct	-0.768239
DFE3_Flynn1pct	-0.873352
DFE3_Flynn1pct	-0.244764
DFE3_Flynn1pct	-0.911042
DFE3_Flynn1pct	-0.76022
DFE3_Flynn1pct	-0.486411
DFE3_Flynn1pct	-0.418739
DFE3_Flynn1pct	-0.38017
DFE3_Flynn1pct	-0.523085
DFE3_Flynn1pct	-0.735821
DFE3_Flynn1pct	-0.236667
DFE3_Flynn1pct	-0.370513
DFE3_Flynn1pct	-0.950346
DFE3_Flynn1pct	-0.528795
DFE3_Flynn1pct	-0.523151
DFE3_Flynn1pct	-0.543601
DFE3_Flynn1pct	-0.829958
DFE3_Flynn1pct	-0.116614
DFE3_Flynn1pct	-0.810886
DFE3_Flynn1pct	-0.164958
DFE3_Flynn1pct	-0.329688
DFE3_Flynn1pct	-0.292686
DFE3_Flynn1pct	-0.718072
DFE3_Flynn1pct	-0.524655
DFE3_Flynn1pct	-0.665899
DFE3_Flynn1pct	-0.729008
DFE3_Flynn1pct	-0.290273
DFE3_Flynn1pct	-0.389498
DFE3_Flynn1pct	-0.89892
DFE3_Flynn1pct	-0.640913
DFE3_Flynn1pct	-0.963749
DFE3_Flynn1pct	-0.125197
DFE3_Flynn1pct	-0.234591
DFE3_Flynn1pct	-0.41753
DFE3_Flynn1pct	-0.144681
DFE3_Flynn1pct	-0.898297
DFE3_Flynn1pct	-0.708282
DFE3_Flynn1pct	-0.547171
DFE3_Flynn1pct	-0.544144
DFE3_Flynn1pct	-0.953198
DFE3_Flynn1pct	-0.818034
DFE3_Flynn1pct	-0.378827
DFE3_Flynn1pct	-0.908725
DFE3_Flynn1pct	-0.789322
DFE3_Flynn1pct	-0.488188
DFE3_Flynn1pct	-0.897111
DFE3_Flynn1pct	-0.124422
DFE3_Flynn1pct	-0.360251
DFE3_Flynn1pct	-0.80311
DFE3_Flynn1pct	-0.233506
DFE3_Flynn1pct	-0.286837
DFE3_Flynn1pct	-0.150991
DFE3_Flynn1pct	-0.914977
DFE3_Flynn1pct	-0.425401
DFE3_Flynn1pct	-0.908066
DFE3_Flynn1pct	-0.672419
DFE3_Flynn1pct	-0.90938
DFE3_Flynn1pct	-0.118391
DFE3_Flynn1pct	-0.507592
DFE3_Flynn1pct	-0.786093
DFE3_Flynn1pct	-0.969802
DFE3_Flynn1pct	-0.437806
DFE3_Flynn1pct	-0.348242
DFE3_Flynn1pct	-0.813372
DFE3_Flynn1pct	-0.630372
DFE3_Flynn1pct	-0.822289
DFE3_Flynn1pct	-0.474358
DFE3_Flynn1pct	-0.108269
DFE3_Flynn1pct	-0.692685
DFE3_Flynn1pct	-0.727064
DFE3_Flynn1pct	-0.981759
DFE3_Flynn1pct	-0.26332
DFE3_Flynn1pct	-0.729286
DFE3_Flynn1pct	-0.233672
DFE3_Flynn1pct	-0.406839
DFE3_Flynn1pct	-0.933933
DFE3_Flynn1pct	-0.662945
DFE3_Flynn1pct	-0.322351
DFE3_Flynn1pct	-0.937977
DFE3_Flynn1pct	-0.714339
DFE3_Flynn1pct	-0.332185
DFE3_Flynn1pct	-0.790207
DFE3_Flynn1pct	-0.960203
DFE3_Flynn1pct	-0.801724
DFE3_Flynn1pct	-0.542676
DFE3_Flynn1pct	-0.510607
DFE3_Flynn1pct	-0.585886
DFE3_Flynn1pct	-0.978199
DFE3_Flynn1pct	-0.519577
DFE3_Flynn1pct	-0.665144
DFE3_Flynn1pct	-0.564405
DFE3_Flynn1pct	-0.115601
DFE3_Flynn1pct	-0.661534
DFE3_Flynn1pct	-0.718497
DFE3_Flynn1pct	-0.713153
DFE3_Flynn1pct	-0.710841
DFE3_Flynn1pct	-0.204411
DFE3_Flynn1pct	-0.426864
DFE3_Flynn1pct	-0.540904
DFE3_Flynn1pct	-0.482906
DFE3_Flynn1pct	-0.500059
DFE3_Flynn1pct	-0.765624
DFE3_Flynn1pct	-0.36073
DFE3_Flynn1pct	-0.115566
DFE3_Flynn1pct	-0.448336
DFE3_Flynn1pct	-0.64787
DFE3_Flynn1pct	-0.908944
DFE3_Flynn1pct	-0.12963
DFE3_Flynn1pct	-0.359118
DFE3_Flynn1pct	-0.123876
DFE3_Flynn1pct	-0.373184
DFE3_Flynn1pct	-0.571868
DFE3_Flynn1pct	-0.157092
DFE3_Flynn1pct	-0.295189
DFE3_Flynn1pct	-0.435983
DFE3_Flynn1pct	-0.702458
DFE3_Flynn1pct	-0.185121
DFE3_Flynn1pct	-0.483063
DFE3_Flynn1pct	-0.777052
DFE3_Flynn1pct	-0.104521
DFE3_Flynn1pct	-0.951714
DFE3_Flynn1pct	-0.793659
DFE3_Flynn1pct	-0.205829
DFE3_Flynn1pct	-0.115856
DFE3_Flynn1pct	-0.223584
DFE3_Flynn1pct	-0.830129
DFE3_Flynn1pct	-0.653956
DFE3_Flynn1pct	-0.779434
DFE3_Flynn1pct	-0.514161
DFE3_Flynn1pct	-0.592606
DFE3_Flynn1pct	-0.305474
DFE3_Flynn1pct	-0.161006
DFE3_Flynn1pct	-0.326556
DFE3_Flynn1pct	-0.404305
DFE3_Flynn1pct	-0.5537
DFE3_Flynn1pct	-0.557223
DFE3_Flynn1pct	-0.800768
DFE3_Flynn1pct	-0.538774
DFE3_Flynn1pct	-0.523873
DFE3_Flynn1pct	-0.251988
DFE3_Flynn1pct	-0.313326
DFE3_Flynn1pct	-0.624622
DFE3_Flynn1pct	-0.151803
DFE3_Flynn1pct	-0.417234
DFE3_Flynn1pct	-0.219337
DFE3_Flynn1pct	-0.358013
DFE3_Flynn1pct	-0.495969
DFE3_Flynn1pct	-0.363189
DFE3_Flynn1pct	-0.540724
DFE3_Flynn1pct	-0.25509
DFE3_Flynn1pct	-0.533364
DFE3_Flynn1pct	-0.659862
DFE3_Flynn1pct	-0.415604
DFE3_Flynn1pct	-0.404615
DFE3_Flynn1pct	-0.481522
DFE3_Flynn1pct	-0.221018
DFE3_Flynn1pct	-0.248168
DFE3_Flynn1pct	-0.558292
DFE3_Flynn1pct	-0.360902
DFE3_Flynn1pct	-0.323615
DFE3_Flynn1pct	-0.898428
DFE3_Flynn1pct	-0.783864
DFE3_Flynn1pct	-0.265729
DFE3_Flynn1pct	-0.84722
DFE3_Flynn1pct	-0.2652
DFE3_Flynn1pct	-0.634153
DFE3_Flynn1pct	-0.500319
DFE3_Flynn1pct	-0.664271
DFE3_Flynn1pct	-0.65324
DFE3_Flynn1pct	-0.197431
DFE3_Flynn1pct	-0.697117
DFE3_Flynn1pct	-0.943494
DFE3_Flynn1pct	-0.881015
DFE3_Flynn1pct	-0.334387
DFE3_Flynn1pct	-0.742602
DFE3_Flynn1pct	-0.835912
DFE3_Flynn1pct	-0.11002
DFE3_Flynn1pct	-0.801821
DFE3_Flynn1pct	-0.216964
DFE3_Flynn1pct	-0.761829
DFE3_Flynn1pct	-0.430536
DFE3_Flynn1pct	-0.933064
DFE3_Flynn1pct	-0.35046
DFE3_Flynn1pct	-0.618321
DFE3_Flynn1pct	-0.181932
DFE3_Flynn1pct	-0.735727
DFE3_Flynn1pct	-0.952473
DFE3_Flynn1pct	-0.298361
DFE3_Flynn1pct	-0.455359
DFE3_Flynn1pct	-0.164962
DFE3_Flynn1pct	-0.181394
DFE3_Flynn1pct	-0.932355
DFE3_Flynn1pct	-0.572082
DFE3_Flynn1pct	-0.135939
DFE3_Flynn1pct	-0.451347
DFE3_Flynn1pct	-0.536087
DFE3_Flynn1pct	-0.228566
DFE3_Flynn1pct	-0.729833
DFE3_Flynn1pct	-0.116273
DFE3_Flynn1pct	-0.914596
DFE3_Flynn1pct	-0.667993
DFE3_Flynn1pct	-0.685205
DFE3_Flynn1pct	-0.822344
DFE3_Flynn1pct	-0.888983
DFE3_Flynn1pct	-0.915908
DFE3_Flynn1pct	-0.559801
DFE3_Flynn1pct	-0.546578
DFE3_Flynn1pct	-0.268803
DFE3_Flynn1pct	-0.566862
DFE3_Flynn1pct	-0.584599
DFE3_Flynn1pct	-0.348449
DFE3_Flynn1pct	-0.734478
DFE3_Flynn1pct	-0.930102
DFE3_Flynn1pct	-0.531507
DFE3_Flynn1pct	-0.175646
DFE3_Flynn1pct	-0.835936
DFE3_Flynn1pct	-0.775996
DFE3_Flynn1pct	-0.206784
DFE3_Flynn1pct	-0.745814
DFE3_Flynn1pct	-0.522295
DFE3_Flynn1pct	-0.657624
DFE3_Flynn1pct	-0.137486
DFE3_Flynn1pct	-0.500078
DFE3_Flynn1pct	-0.789234
DFE3_Flynn1pct	-0.88984
DFE3_Flynn1pct	-0.485034
DFE3_Flynn1pct	-0.330847
DFE3_Flynn1pct	-0.492544
DFE3_Flynn1pct	-0.292
DFE3_Flynn1pct	-0.454233
DFE3_Flynn1pct	-0.179657
DFE3_Flynn1pct	-0.463513
DFE3_Flynn1pct	-0.473341
DFE3_Flynn1pct	-0.501099
DFE3_Flynn1pct	-0.36319
DFE3_Flynn1pct	-0.400577
DFE3_Flynn1pct	-0.267788
DFE3_Flynn1pct	-0.518916
DFE3_Flynn1pct	-0.890698
DFE3_Flynn1pct	-0.79382
DFE3_Flynn1pct	-0.199352
DFE3_Flynn1pct	-0.300097
DFE3_Flynn1pct	-0.28015
DFE3_Flynn1pct	-0.222098
DFE3_Flynn1pct	-0.304681
DFE3_Flynn1pct	-0.472086
DFE3_Flynn1pct	-0.16034
DFE3_Flynn1pct	-0.671537
DFE3_Flynn1pct	-0.771617
DFE3_Flynn1pct	-0.469306
DFE3_Flynn1pct	-0.869436
DFE3_Flynn1pct	-0.940703
DFE3_Flynn1pct	-0.722983
DFE3_Flynn1pct	-0.196365
DFE3_Flynn1pct	-0.330798
DFE3_Flynn1pct	-0.394999
DFE3_Flynn1pct	-0.685165
DFE3_Flynn1pct	-0.307029
DFE3_Flynn1pct	-0.239014
DFE3_Flynn1pct	-0.742328
DFE3_Flynn1pct	-0.540481
DFE3_Flynn1pct	-0.442357
DFE3_Flynn1pct	-0.746812
DFE3_Flynn1pct	-0.125306
DFE3_Flynn1pct	-0.964364
DFE3_Flynn1pct	-0.245562
DFE3_Flynn1pct	-0.995233
DFE3_Flynn1pct	-0.2707
DFE3_Flynn1pct	-0.265391
DFE3_Flynn1pct	-0.422288
DFE3_Flynn1pct	-0.809961
DFE3_Flynn1pct	-0.893132
DFE3_Flynn1pct	-0.593192
DFE3_Flynn1pct	-0.134338
DFE3_Flynn1pct	-0.168018
DFE3_Flynn1pct	-0.750964
DFE3_Flynn1pct	-0.648294
DFE3_Flynn1pct	-0.203009
DFE3_Flynn1pct	-0.158377
DFE3_Flynn1pct	-0.142384
DFE3_Flynn1pct	-0.235605
DFE3_Flynn1pct	-0.440129
DFE3_Flynn1pct	-0.381546
DFE3_Flynn1pct	-0.848603
DFE3_Flynn1pct	-0.655362
DFE3_Flynn1pct	-0.652295
DFE3_Flynn1pct	-0.871746
DFE3_Flynn1pct	-0.955774
DFE3_Flynn1pct	-0.427368
DFE3_Flynn1pct	-0.178544
DFE3_Flynn1pct	-0.383573
DFE3_Flynn1pct	-0.689461
DFE3_Flynn1pct	-0.720984
DFE3_Flynn1pct	-0.96903
DFE3_Flynn1pct	-0.273545
DFE3_Flynn1pct	-0.518579
DFE3_Flynn1pct	-0.66736
DFE3_Flynn1pct	-0.299411
DFE3_Flynn1pct	-0.857895
DFE3_Flynn1pct	-0.173207
DFE3_Flynn1pct	-0.485159
DFE3_Flynn1pct	-0.385518
DFE3_Flynn1pct	-0.960698
DFE3_Flynn1pct	-0.24023
DFE3_Flynn1pct	-0.677299
DFE3_Flynn1pct	-0.543832
DFE3_Flynn1pct	-0.544949
DFE3_Flynn1pct	-0.803675
DFE3_Flynn1pct	-0.721157
DFE3_Flynn1pct	-0.232934
DFE3_Flynn1pct	-0.894176
DFE3_Flynn1pct	-0.886869
DFE3_Flynn1pct	-0.479466
DFE3_Flynn1pct	-0.75814
DFE3_Flynn1pct	-0.367382
DFE3_Flynn1pct	-0.623183
DFE3_Flynn1pct	-0.251674
DFE3_Flynn1pct	-0.805263
DFE3_Flynn1pct	-0.49128
DFE3_Flynn1pct	-0.129349
DFE3_Flynn1pct	-0.490883
DFE3_Flynn1pct	-0.127409
DFE3_Flynn1pct	-0.360419
DFE3_Flynn1pct	-0.62869
DFE3_Flynn1pct	-0.663688
DFE3_Flynn1pct	-0.755459
DFE3_Flynn1pct	-0.976566
DFE3_Flynn1pct	-0.637325
DFE3_Flynn1pct	-0.552368
DFE3_Flynn1pct	-0.583992
DFE3_Flynn1pct	-0.248241
DFE3_Flynn1pct	-0.533795
DFE3_Flynn1pct	-0.459529
DFE3_Flynn1pct	-0.462958
DFE3_Flynn1pct	-0.88662
DFE3_Flynn1pct	-0.848926
DFE3_Flynn1pct	-0.51104
DFE3_Flynn1pct	-0.654827
DFE3_Flynn1pct	-0.944547
DFE3_Flynn1pct	-0.169034
DFE3_Flynn1pct	-0.676031
DFE3_Flynn1pct	-0.522448
DFE3_Flynn1pct	-0.823409
DFE3_Flynn1pct	-0.630218
DFE3_Flynn1pct	-0.960413
DFE3_Flynn1pct	-0.476583
DFE3_Flynn1pct	-0.469745
DFE3_Flynn1pct	-0.301869
DFE3_Flynn1pct	-0.403355
DFE3_Flynn1pct	-0.563956
DFE3_Flynn1pct	-0.331353
DFE3_Flynn1pct	-0.366536
DFE3_Flynn1pct	-0.32756
DFE3_Flynn1pct	-0.608844
DFE3_Flynn1pct	-0.738911
DFE3_Flynn1pct	-0.877643
DFE3_Flynn1pct	-0.364572
DFE3_Flynn1pct	-0.316179
DFE3_Flynn1pct	-0.123656
DFE3_Flynn1pct	-0.352854
DFE3_Flynn1pct	-0.5397
DFE3_Flynn1pct	-0.428917
DFE3_Flynn1pct	-0.75222
DFE3_Flynn1pct	-0.66395
DFE3_Flynn1pct	-0.522956
DFE3_Flynn1pct	-0.149459
DFE3_Flynn1pct	-0.22611
DFE3_Flynn1pct	-0.746831
DFE3_Flynn1pct	-0.316984
DFE3_Flynn1pct	-0.355815
DFE3_Flynn1pct	-0.558316
DFE3_Flynn1pct	-0.225542
DFE3_Flynn1pct	-0.859815
DFE3_Flynn1pct	-0.554389
DFE3_Flynn1pct	-0.892527
DFE3_Flynn1pct	-0.70179
DFE3_Flynn1pct	-0.6272
DFE3_Flynn1pct	-0.235265
DFE3_Flynn1pct	-0.329098
DFE3_Flynn1pct	-0.37971
DFE3_Flynn1pct	-0.446591
DFE3_Flynn1pct	-0.352707
DFE3_Flynn1pct	-0.44169
DFE3_Flynn1pct	-0.823185
DFE3_Flynn1pct	-0.538627
DFE3_Flynn1pct	-0.794215
DFE3_Flynn1pct	-0.872871
DFE3_Flynn1pct	-0.738124
DFE3_Flynn1pct	-0.418911
DFE3_Flynn1pct	-0.76793
DFE3_Flynn1pct	-0.435937
DFE3_Flynn1pct	-0.824048
DFE3_Flynn1pct	-0.352968
DFE3_Flynn1pct	-0.816279
DFE3_Flynn1pct	-0.678074
DFE3_Flynn1pct	-0.769039
DFE3_Flynn1pct	-0.785969
DFE3_Flynn1pct	-0.696419
DFE3_Flynn1pct	-0.2857
DFE3_Flynn1pct	-0.149117
DFE3_Flynn1pct	-0.119914
DFE3_Flynn1pct	-0.666761
DFE3_Flynn1pct	-0.522723
DFE3_Flynn1pct	-0.217256
DFE3_Flynn1pct	-0.747593
DFE3_Flynn1pct	-0.667601
DFE3_Flynn1pct	-0.645063
DFE3_Flynn1pct	-0.988661
DFE3_Flynn1pct	-0.700211
DFE3_Flynn1pct	-0.902261
DFE3_Flynn1pct	-0.139459
DFE3_Flynn1pct	-0.160254
DFE3_Flynn1pct	-0.926757
DFE3_Flynn1pct	-0.965846
DFE3_Flynn1pct	-0.868387
DFE3_Flynn1pct	-0.438904
DFE3_Flynn1pct	-0.410355
DFE3_Flynn1pct	-0.969029
DFE3_Flynn1pct	-0.373567
DFE3_Flynn1pct	-0.391945
DFE3_Flynn1pct	-0.34398
DFE3_Flynn1pct	-0.848576
DFE3_Flynn1pct	-0.270523
DFE3_Flynn1pct	-0.417351
DFE3_Flynn1pct	-0.912363
DFE3_Flynn1pct	-0.800009
DFE3_Flynn1pct	-0.794389
DFE3_Flynn1pct	-0.898033
DFE3_Flynn1pct	-0.269206
DFE3_Flynn1pct	-0.312301
DFE3_Flynn1pct	-0.416772
DFE3_Flynn1pct	-0.43067
DFE3_Flynn1pct	-0.52089
DFE3_Flynn1pct	-0.398165
DFE3_Flynn1pct	-0.798916
DFE3_Flynn1pct	-0.857122
DFE3_Flynn1pct	-0.83941
DFE3_Flynn1pct	-0.351542
DFE3_Flynn1pct	-0.99112
DFE3_Flynn1pct	-0.255577
DFE3_Flynn1pct	-0.425835
DFE3_Flynn1pct	-0.482219
DFE3_Flynn1pct	-0.246558
DFE3_Flynn1pct	-0.881321
DFE3_Flynn1pct	-0.555077
DFE3_Flynn1pct	-0.340258
DFE3_Flynn1pct	-0.575812
DFE3_Flynn1pct	-0.699799
DFE3_Flynn1pct	-0.799362
DFE3_Flynn1pct	-0.96209
DFE3_Flynn1pct	-0.27837
DFE3_Flynn1pct	-0.953762
DFE3_Flynn1pct	-0.446425
DFE3_Flynn1pct	-0.319975
DFE3_Flynn1pct	-0.364165
DFE3_Flynn1pct	-0.172637
DFE3_Flynn1pct	-0.708842
DFE3_Flynn1pct	-0.391661
DFE3_Flynn1pct	-0.406794
DFE3_Flynn1pct	-0.493512
DFE3_Flynn1pct	-0.61087
DFE3_Flynn1pct	-0.586905
DFE3_Flynn1pct	-0.17781
DFE3_Flynn1pct	-0.577342
DFE3_Flynn1pct	-0.386648
DFE3_Flynn1pct	-0.625638
DFE3_Flynn1pct	-0.593071
DFE3_Flynn1pct	-0.303818
DFE3_Flynn1pct	-0.288295
DFE3_Flynn1pct	-0.700611
DFE3_Flynn1pct	-0.726858
DFE3_Flynn1pct	-0.46625
DFE3_Flynn1pct	-0.308378
DFE3_Flynn1pct	-0.644394
DFE3_Flynn1pct	-0.711781
DFE3_Flynn1pct	-0.711922
DFE3_Flynn1pct	-0.120898
DFE3_Flynn1pct	-0.113343
DFE3_Flynn1pct	-0.151964
DFE3_Flynn1pct	-0.13586
DFE3_Flynn1pct	-0.808931
DFE3_Flynn1pct	-0.554131
DFE3_Flynn1pct	-0.930281
DFE3_Flynn1pct	-0.539369
DFE3_Flynn1pct	-0.272787
DFE3_Flynn1pct	-0.313097
DFE3_Flynn1pct	-0.182051
DFE3_Flynn1pct	-0.620945
DFE3_Flynn1pct	-0.50816
DFE3_Flynn1pct	-0.266796
DFE3_Flynn1pct	-0.762129
DFE3_Flynn1pct	-0.271988
DFE3_Flynn1pct	-0.690187
DFE3_Flynn1pct	-0.930727
DFE3_Flynn1pct	-0.820303
DFE3_Flynn1pct	-0.842329
DFE3_Flynn1pct	-0.980281
DFE3_Flynn1pct	-0.245745
DFE3_Flynn1pct	-0.719451
DFE3_Flynn1pct	-0.358824
DFE3_Flynn1pct	-0.958703
DFE3_Flynn1pct	-0.647191
DFE3_Flynn1pct	-0.749159
DFE3_Flynn1pct	-0.684923
DFE3_Flynn1pct	-0.753095
DFE3_Flynn1pct	-0.541825
DFE3_Flynn1pct	-0.364406
DFE3_Flynn1pct	-0.733762
DFE3_Flynn1pct	-0.238117
DFE3_Flynn1pct	-0.744788
DFE3_Flynn1pct	-0.529952
DFE3_Flynn1pct	-0.768083
DFE3_Flynn1pct	-0.868407
DFE3_Flynn1pct	-0.546877
DFE3_Flynn1pct	-0.295883
DFE3_Flynn1pct	-0.204044
DFE3_Flynn1pct	-0.825885
DFE3_Flynn1pct	-0.467162
DFE3_Flynn1pct	-0.456678
DFE3_Flynn1pct	-0.150631
DFE3_Flynn1pct	-0.944405
DFE3_Flynn1pct	-0.501489
DFE3_Flynn1pct	-0.494867
DFE3_Flynn1pct	-0.174897
DFE3_Flynn1pct	-0.335
DFE3_Flynn1pct	-0.57218
DFE3_Flynn1pct	-0.389281
DFE3_Flynn1pct	-0.987035
DFE3_Flynn1pct	-0.116614
DFE3_Flynn1pct	-0.35343
DFE3_Flynn1pct	-0.359469
DFE3_Flynn1pct	-0.94251
DFE3_Flynn1pct	-0.747154
DFE3_Flynn1pct	-0.135241
DFE3_Flynn1pct	-0.906037
DFE3_Flynn1pct	-0.513865
DFE3_Flynn1pct	-0.908923
DFE3_Flynn1pct	-0.489454
DFE3_Flynn1pct	-0.316344
DFE3_Flynn1pct	-0.178533
DFE3_Flynn1pct	-0.735218
DFE3_Flynn1pct	-0.568456
DFE3_Flynn1pct	-0.286264
DFE3_Flynn1pct	-0.811944
DFE3_Flynn1pct	-0.303549
DFE3_Flynn1pct	-0.559082
DFE3_Flynn1pct	-0.170718
DFE3_Flynn1pct	-0.39312
DFE3_Flynn1pct	-0.793027
DFE3_Flynn1pct	-0.916987
DFE3_Flynn1pct	-0.869438
DFE3_Flynn1pct	-0.185702
DFE3_Flynn1pct	-0.855064
DFE3_Flynn1pct	-0.853846
DFE3_Flynn1pct	-0.649178
DFE3_Flynn1pct	-0.178403
DFE3_Flynn1pct	-0.858347
DFE3_Flynn1pct	-0.635153
DFE3_Flynn1pct	-0.549714
DFE3_Flynn1pct	-0.179094
DFE3_Flynn1pct	-0.883784
DFE3_Flynn1pct	-0.802175
DFE3_Flynn1pct	-0.374532
DFE3_Flynn1pct	-0.404202
DFE3_Flynn1pct	-0.243275
DFE3_Flynn1pct	-0.829753
DFE3_Flynn1pct	-0.678424
DFE3_Flynn1pct	-0.939038
DFE3_Flynn1pct	-0.790263
DFE3_Flynn1pct	-0.48689
DFE3_Flynn1pct	-0.831836
DFE3_Flynn1pct	-0.828904
DFE3_Flynn1pct	-0.511964
DFE3_Flynn1pct	-0.541342
DFE3_Flynn1pct	-0.626855
DFE3_Flynn1pct	-0.87705
DFE3_Flynn1pct	-0.737721
DFE3_Flynn1pct	-0.38422
DFE3_Flynn1pct	-0.511121
DFE3_Flynn1pct	-0.651167
DFE3_Flynn1pct	-0.661093
DFE3_Flynn1pct	-0.562718
DFE3_Flynn1pct	-0.15501
DFE3_Flynn1pct	-0.899033
DFE3_Flynn1pct	-0.669457
DFE3_Flynn1pct	-0.76264
DFE3_Flynn1pct	-0.606202
DFE3_Flynn1pct	-0.750218
DFE3_Flynn1pct	-0.156095
DFE3_Flynn1pct	-0.110993
DFE3_Flynn1pct	-0.593044
DFE3_Flynn1pct	-0.990325
DFE3_Flynn1pct	-0.394997
DFE3_Flynn1pct	-0.371416
DFE3_Flynn1pct	-0.371446
DFE3_Flynn1pct	-0.636679
DFE3_Flynn1pct	-0.660467
DFE3_Flynn1pct	-0.598105
DFE3_Flynn1pct	-0.129086
DFE3_Flynn1pct	-0.935683
DFE3_Flynn1pct	-0.666901
DFE3_Flynn1pct	-0.800955
DFE3_Flynn1pct	-0.190792
DFE3_Flynn1pct	-0.154457
DFE3_Flynn1pct	-0.432045
DFE3_Flynn1pct	-0.488903
DFE3_Flynn1pct	-0.917091
DFE3_Flynn1pct	-0.758607
DFE3_Flynn1pct	-0.536534
DFE3_Flynn1pct	-0.724116
DFE3_Flynn1pct	-0.731483
DFE3_Flynn1pct	-0.80699
DFE3_Flynn1pct	-0.493298
DFE3_Flynn1pct	-0.30713
DFE3_Flynn1pct	-0.509675
DFE3_Flynn1pct	-0.547314
DFE3_Flynn1pct	-0.181118
DFE3_Flynn1pct	-0.812199
DFE3_Flynn1pct	-0.723154
DFE3_Flynn1pct	-0.638356
DFE3_Flynn1pct	-0.620456
DFE3_Flynn1pct	-0.489656
DFE3_Flynn1pct	-0.906255
DFE3_Flynn1pct	-0.807745
DFE3_Flynn1pct	-0.194984
DFE3_Flynn1pct	-0.535478
DFE3_Flynn1pct	-0.904962
DFE3_Flynn1pct	-0.146648
DFE3_Flynn1pct	-0.824749
DFE3_Flynn1pct	-0.500412
DFE3_Flynn1pct	-0.7124
DFE3_Flynn1pct	-0.236137
DFE3_Flynn1pct	-0.833351
DFE3_Flynn1pct	-0.578175
DFE3_Flynn1pct	-0.885817
DFE3_Flynn1pct	-0.56885
DFE3_Flynn1pct	-0.929212
DFE3_Flynn1pct	-0.763356
DFE3_Flynn1pct	-0.528799
DFE3_Flynn1pct	-0.960294
DFE3_Flynn1pct	-0.601655
DFE3_Flynn1pct	-0.326344
DFE3_Flynn1pct	-0.645171
DFE3_Flynn1pct	-0.940172
DFE3_Flynn1pct	-0.604495
DFE3_Flynn1pct	-0.874137
DFE3_Flynn1pct	-0.797735
DFE3_Flynn1pct	-0.770324
DFE3_Flynn1pct	-0.858055
DFE3_Flynn1pct	-0.613114
DFE3_Flynn1pct	-0.943004
DFE3_Flynn1pct	-0.998887
DFE3_Flynn1pct	-0.358928
DFE3_Flynn1pct	-0.191099
DFE3_Flynn1pct	-0.432783
DFE3_Flynn1pct	-0.399757
DFE3_Flynn1pct	-0.529929
DFE3_Flynn1pct	-0.951203
DFE3_Flynn1pct	-0.715702
DFE3_Flynn1pct	-0.426677
DFE3_Flynn1pct	-0.958114
DFE3_Flynn1pct	-0.383028
DFE3_Flynn1pct	-0.870115
DFE3_Flynn1pct	-0.735405
DFE3_Flynn1pct	-0.986022
DFE3_Flynn1pct	-0.412568
DFE3_Flynn1pct	-0.23964
DFE3_Flynn1pct	-0.957083
DFE3_Flynn1pct	-0.679525
DFE3_Flynn1pct	-0.268204
DFE3_Flynn1pct	-0.225626
DFE3_Flynn1pct	-0.60501
DFE3_Flynn1pct	-0.534497
DFE3_Flynn1pct	-0.105282
DFE3_Flynn1pct	-0.131707
DFE3_Flynn1pct	-0.179829
DFE3_Flynn1pct	-0.280816
DFE3_Flynn1pct	-0.384375
DFE3_Flynn1pct	-0.321807
DFE3_Flynn1pct	-0.410024
DFE3_Flynn1pct	-0.438016
DFE3_Flynn1pct	-0.341869
DFE3_Flynn1pct	-0.814921
DFE3_Flynn1pct	-0.179439
DFE3_Flynn1pct	-0.590001
DFE3_Flynn1pct	-0.119278
DFE3_Flynn1pct	-0.900557
DFE3_Flynn1pct	-0.416759
DFE3_Flynn1pct	-0.747842
DFE3_Flynn1pct	-0.648554
DFE3_Flynn1pct	-0.695874
DFE3_Flynn1pct	-0.599259
DFE3_Flynn1pct	-0.771886
DFE3_Flynn1pct	-0.528152
DFE3_Flynn1pct	-0.501437
DFE3_Flynn1pct	-0.439066
DFE3_Flynn1pct	-0.937609
DFE3_Flynn1pct	-0.175136
DFE3_Flynn1pct	-0.720576
DFE3_Flynn1pct	-0.99137
DFE3_Flynn1pct	-0.230453
DFE3_Flynn1pct	-0.744117
DFE3_Flynn1pct	-0.320182
DFE3_Flynn1pct	-0.69671
DFE3_Flynn1pct	-0.82403
DFE3_Flynn1pct	-0.23612
DFE3_Flynn1pct	-0.130477
DFE3_Flynn1pct	-0.831442
DFE3_Flynn1pct	-0.430427
DFE3_Flynn1pct	-0.878304
DFE3_Flynn1pct	-0.300111
DFE3_Flynn1pct	-0.479542
DFE3_Flynn1pct	-0.59438
DFE3_Flynn1pct	-0.42556
DFE3_Flynn1pct	-0.151966
DFE3_Flynn1pct	-0.869158
DFE3_Flynn1pct	-0.252954
DFE3_Flynn1pct	-0.881984
DFE3_Flynn1pct	-0.608979
DFE3_Flynn1pct	-0.201015
DFE3_Flynn1pct	-0.524046
DFE3_Flynn1pct	-0.810093
DFE3_Flynn1pct	-0.509833
DFE3_Flynn1pct	-0.674795
DFE3_Flynn1pct	-0.836403
DFE3_Flynn1pct	-0.474764
DFE3_Flynn1pct	-0.634711
DFE3_Flynn1pct	-0.100004
DFE3_Flynn1pct	-0.914768
DFE3_Flynn1pct	-0.998118
DFE3_Flynn1pct	-0.481398
DFE3_Flynn1pct	-0.56831
DFE3_Flynn1pct	-0.621906
DFE3_Flynn1pct	-0.806713
DFE3_Flynn1pct	-0.716055
DFE3_Flynn1pct	-0.995042
DFE3_Flynn1pct	-0.457224
DFE3_Flynn1pct	-0.714164
DFE3_Flynn1pct	-0.172569
DFE3_Flynn1pct	-0.469886
DFE3_Flynn1pct	-0.571695
DFE3_Flynn1pct	-0.992663
DFE3_Flynn1pct	-0.653451
DFE3_Flynn1pct	-0.908391
DFE3_Flynn1pct	-0.725925
DFE3_Flynn1pct	-0.698365
DFE3_Flynn1pct	-0.761649
DFE3_Flynn1pct	-0.397255
DFE3_Flynn1pct	-0.574747
DFE3_Flynn1pct	-0.426835
DFE3_Flynn1pct	-0.632486
DFE3_Flynn1pct	-0.412094
DFE3_Flynn1pct	-0.423495
DFE3_Flynn1pct	-0.218228
DFE3_Flynn1pct	-0.910734
DFE3_Flynn1pct	-0.543757
DFE3_Flynn1pct	-0.281123
DFE3_Flynn1pct	-0.946525
DFE3_Flynn1pct	-0.524208
DFE3_Flynn1pct	-0.581853
DFE3_Flynn1pct	-0.200603
DFE3_Flynn1pct	-0.355837
DFE3_Flynn1pct	-0.468945
DFE3_Flynn1pct	-0.810402
DFE3_Flynn1pct	-0.396221
DFE3_Flynn1pct	-0.954458
DFE3_Flynn1pct	-0.573744
DFE3_Flynn1pct	-0.733613
DFE3_Flynn1pct	-0.664879
DFE3_Flynn1pct	-0.798623
DFE3_Flynn1pct	-0.222745
DFE3_Flynn1pct	-0.57946
DFE3_Flynn1pct	-0.217081
DFE3_Flynn1pct	-0.513571
DFE3_Flynn1pct	-0.247214
DFE3_Flynn1pct	-0.371103
DFE3_Flynn1pct	-0.709583
DFE3_Flynn1pct	-0.788359
DFE3_Flynn1pct	-0.861978
DFE3_Flynn1pct	-0.323385
DFE3_Flynn1pct	-0.978154
DFE3_Flynn1pct	-0.944847
DFE3_Flynn1pct	-0.111414
DFE3_Flynn1pct	-0.126494
DFE3_Flynn1pct	-0.887661
DFE3_Flynn1pct	-0.970475
DFE3_Flynn1pct	-0.141992
DFE3_Flynn1pct	-0.679082
DFE3_Flynn1pct	-0.540544
DFE3_Flynn1pct	-0.357426
DFE3_Flynn1pct	-0.124193
DFE3_Flynn1pct	-0.335559
DFE3_Flynn1pct	-0.412809
DFE3_Flynn1pct	-0.932736
DFE3_Flynn1pct	-0.151613
DFE3_Flynn1pct	-0.599655
DFE3_Flynn1pct	-0.682116
DFE3_Flynn1pct	-0.759312
DFE3_Flynn1pct	-0.740613
DFE3_Flynn1pct	-0.762936
DFE3_Flynn1pct	-0.171721
DFE3_Flynn1pct	-0.280204
DFE3_Flynn1pct	-0.830389
DFE3_Flynn1pct	-0.471808
DFE3_Flynn1pct	-0.908659
DFE3_Flynn1pct	-0.658588
DFE3_Flynn1pct	-0.583426
DFE3_Flynn1pct	-0.112135
DFE3_Flynn1pct	-0.181975
DFE3_Flynn1pct	-0.340763
DFE3_Flynn1pct	-0.482131
DFE3_Flynn1pct	-0.930009
DFE3_Flynn1pct	-0.70525
DFE3_Flynn1pct	-0.851141
DFE3_Flynn1pct	-0.878105
DFE3_Flynn1pct	-0.461753
DFE3_Flynn1pct	-0.993809
DFE3_Flynn1pct	-0.655827
DFE3_Flynn1pct	-0.325756
DFE3_Flynn1pct	-0.454486
DFE3_Flynn1pct	-0.427129
DFE3_Flynn1pct	-0.410965
DFE3_Flynn1pct	-0.214825
DFE3_Flynn1pct	-0.455309
DFE3_Flynn1pct	-0.157435
DFE3_Flynn1pct	-0.571038
DFE3_Flynn1pct	-0.993805
DFE3_Flynn1pct	-0.89646
DFE3_Flynn1pct	-0.224475
DFE3_Flynn1pct	-0.704784
DFE3_Flynn1pct	-0.681353
DFE3_Flynn1pct	-0.277133
DFE3_Flynn1pct	-0.914143
DFE3_Flynn1pct	-0.888462
DFE3_Flynn1pct	-0.335685
DFE3_Flynn1pct	-0.719851
DFE3_Flynn1pct	-0.983346
DFE3_Flynn1pct	-0.252607
DFE3_Flynn1pct	-0.823109
DFE3_Flynn1pct	-0.435293
DFE3_Flynn1pct	-0.889342
DFE3_Flynn1pct	-0.18536
DFE3_Flynn1pct	-0.25854
DFE3_Flynn1pct	-0.830326
DFE3_Flynn1pct	-0.401926
DFE3_Flynn1pct	-0.541541
DFE3_Flynn1pct	-0.738505
DFE3_Flynn1pct	-0.654242
DFE3_Flynn1pct	-0.53933
DFE3_Flynn1pct	-0.572089
DFE3_Flynn1pct	-0.364389
DFE3_Flynn1pct	-0.990498
DFE3_Flynn1pct	-0.224303
DFE3_Flynn1pct	-0.37099
DFE3_Flynn1pct	-0.581472
DFE3_Flynn1pct	-0.916103
DFE3_Flynn1pct	-0.49357
DFE3_Flynn1pct	-0.197845
DFE3_Flynn1pct	-0.265316
DFE3_Flynn1pct	-0.533522
DFE3_Flynn1pct	-0.464437
DFE3_Flynn1pct	-0.54113
DFE3_Flynn1pct	-0.43324
DFE3_Flynn1pct	-0.622419
DFE3_Flynn1pct	-0.893093
DFE3_Flynn1pct	-0.256268
DFE3_Flynn1pct	-0.383264
DFE3_Flynn1pct	-0.896111
DFE3_Flynn1pct	-0.897799
DFE3_Flynn1pct	-0.620127
DFE3_Flynn1pct	-0.790801
DFE3_Flynn1pct	-0.558519
DFE3_Flynn1pct	-0.285304
DFE3_Flynn1pct	-0.108934
DFE3_Flynn1pct	-0.860451
DFE3_Flynn1pct	-0.530212
DFE3_Flynn1pct	-0.954484
DFE3_Flynn1pct	-0.367067
DFE3_Flynn1pct	-0.764277
DFE3_Flynn1pct	-0.661082
DFE3_Flynn1pct	-0.276082
DFE3_Flynn1pct	-0.111534
DFE3_Flynn1pct	-0.953028
DFE3_Flynn1pct	-0.897227
DFE3_Flynn1pct	-0.11216
DFE3_Flynn1pct	-0.658501
DFE3_Flynn1pct	-0.176907
DFE3_Flynn1pct	-0.935505
[truncated: 28,001 more rows]

## Sheet: Figure-1b
model	sample_size	num_bootstraps	min_defined_codons	num_codons	N_sites	S_sites	N_diffs	S_diffs	num_replicates	piNpiS	piN_m_piS	boot_piN_SE	boot_piS_SE	boot_piN_over_piS_SE	boot_piN_over_piS_P	boot_piN_m_piS_SE	P_value	boot_piN_gt_piS_count	boot_piN_eq_piS_count	boot_piN_lt_piS_count	ASL_piN_gt_piS_P	ASL_piN_lt_piS_P	P_ALS	Q_ASL_BH	Q_Z_BH
Emp/Flynn1pct	100	1000	6	10000	20000	10000	3.78012	2.11174	1000	0.895023	-2.21684e-05	4.68839e-06	6.28863e-06	0.033671	1.11324e-155	7.97889e-06	0.00546296	1	0	999	0.999	0.001	0.002	0.00254545	0.00695286
Emp/Flynn10pct	100	1000	6	10000	20000	10000	14.8951	1.68188	1000	4.42812	0.000576569	1.12111e-05	6.73391e-06	0.185844	1.7517e-125	1.28457e-05	0	1000	0	0	0	1	0.001	0.0014	0
Emp/BloomDFE	100	1000	6	10000	20000	10000	3.50485	1.69968	1000	1.03103	5.27419e-06	5.01372e-06	6.0686e-06	0.0475013	1.82744e-104	7.92334e-06	0.505633	745	0	255	0.255	0.745	0.51	0.51	0.505633

## Sheet: Suppl-Figure-1a
DFE	s
DFE1_weakly_del	-0.499991
DFE1_weakly_del	-0.915648
DFE1_weakly_del	-0.110785
DFE1_weakly_del	-0.20144
DFE1_weakly_del	-0.208884
DFE1_weakly_del	-0.107853
DFE1_weakly_del	-0.351743
DFE1_weakly_del	-0.975964
DFE1_weakly_del	-0.963628
DFE1_weakly_del	-0.365899
DFE1_weakly_del	-0.689617
DFE1_weakly_del	-0.990911
DFE1_weakly_del	-0.361936
DFE1_weakly_del	-0.821536
DFE1_weakly_del	-0.849836
DFE1_weakly_del	-0.419762
DFE1_weakly_del	-0.532495
DFE1_weakly_del	-0.169862
DFE1_weakly_del	-0.525327
DFE1_weakly_del	-0.506986
DFE1_weakly_del	-0.310508
DFE1_weakly_del	-0.225094
DFE1_weakly_del	-0.851926
DFE1_weakly_del	-0.993227
DFE1_weakly_del	-0.275594
DFE1_weakly_del	-0.923205
DFE1_weakly_del	-0.480926
DFE1_weakly_del	-0.209276
DFE1_weakly_del	-0.994262
DFE1_weakly_del	-0.606876
DFE1_weakly_del	-0.234868
DFE1_weakly_del	-0.725994
DFE1_weakly_del	-0.696608
DFE1_weakly_del	-0.798957
DFE1_weakly_del	-0.214846
DFE1_weakly_del	-0.192836
DFE1_weakly_del	-0.253993
DFE1_weakly_del	-0.800514
DFE1_weakly_del	-0.727017
DFE1_weakly_del	-0.340386
DFE1_weakly_del	-0.917244
DFE1_weakly_del	-0.150608
DFE1_weakly_del	-0.402922
DFE1_weakly_del	-0.586385
DFE1_weakly_del	-0.369994
DFE1_weakly_del	-0.524904
DFE1_weakly_del	-0.602363
DFE1_weakly_del	-0.784101
DFE1_weakly_del	-0.505527
DFE1_weakly_del	-0.48193
DFE1_weakly_del	-0.573598
DFE1_weakly_del	-0.413651
DFE1_weakly_del	-0.504166
DFE1_weakly_del	-0.168435
DFE1_weakly_del	-0.526566
DFE1_weakly_del	-0.32111
DFE1_weakly_del	-0.428133
DFE1_weakly_del	-0.887379
DFE1_weakly_del	-0.10392
DFE1_weakly_del	-0.463926
DFE1_weakly_del	-0.404561
DFE1_weakly_del	-0.461613
DFE1_weakly_del	-0.761764
DFE1_weakly_del	-0.90862
DFE1_weakly_del	-0.454339
DFE1_weakly_del	-0.365001
DFE1_weakly_del	-0.252857
DFE1_weakly_del	-0.190435
DFE1_weakly_del	-0.395498
DFE1_weakly_del	-0.759862
DFE1_weakly_del	-0.308382
DFE1_weakly_del	-0.995601
DFE1_weakly_del	-0.205422
DFE1_weakly_del	-0.982871
DFE1_weakly_del	-0.269267
DFE1_weakly_del	-0.72999
DFE1_weakly_del	-0.468347
DFE1_weakly_del	-0.144001
DFE1_weakly_del	-0.272831
DFE1_weakly_del	-0.349541
DFE1_weakly_del	-0.883567
DFE1_weakly_del	-0.259365
DFE1_weakly_del	-0.778227
DFE1_weakly_del	-0.904603
DFE1_weakly_del	-0.261794
DFE1_weakly_del	-0.757428
DFE1_weakly_del	-0.71054
DFE1_weakly_del	-0.343729
DFE1_weakly_del	-0.115928
DFE1_weakly_del	-0.670681
DFE1_weakly_del	-0.621845
DFE1_weakly_del	-0.918701
DFE1_weakly_del	-0.487996
DFE1_weakly_del	-0.646633
DFE1_weakly_del	-0.645547
DFE1_weakly_del	-0.224183
DFE1_weakly_del	-0.282557
DFE1_weakly_del	-0.921054
DFE1_weakly_del	-0.790922
DFE1_weakly_del	-0.810907
DFE1_weakly_del	-0.465195
DFE1_weakly_del	-0.953144
DFE1_weakly_del	-0.273826
DFE1_weakly_del	-0.628713
DFE1_weakly_del	-0.455977
DFE1_weakly_del	-0.671738
DFE1_weakly_del	-0.730919
DFE1_weakly_del	-0.990931
DFE1_weakly_del	-0.151995
DFE1_weakly_del	-0.896525
DFE1_weakly_del	-0.599278
DFE1_weakly_del	-0.879514
DFE1_weakly_del	-0.416949
DFE1_weakly_del	-0.379018
DFE1_weakly_del	-0.225945
DFE1_weakly_del	-0.536238
DFE1_weakly_del	-0.653056
DFE1_weakly_del	-0.764878
DFE1_weakly_del	-0.407888
DFE1_weakly_del	-0.368894
DFE1_weakly_del	-0.965598
DFE1_weakly_del	-0.16412
DFE1_weakly_del	-0.204495
DFE1_weakly_del	-0.327533
DFE1_weakly_del	-0.204617
DFE1_weakly_del	-0.237583
DFE1_weakly_del	-0.278337
DFE1_weakly_del	-0.929538
DFE1_weakly_del	-0.793634
DFE1_weakly_del	-0.729705
DFE1_weakly_del	-0.11834
DFE1_weakly_del	-0.888334
DFE1_weakly_del	-0.808391
DFE1_weakly_del	-0.116931
DFE1_weakly_del	-0.283915
DFE1_weakly_del	-0.671801
DFE1_weakly_del	-0.256031
DFE1_weakly_del	-0.788374
DFE1_weakly_del	-0.410629
DFE1_weakly_del	-0.334012
DFE1_weakly_del	-0.102209
DFE1_weakly_del	-0.609368
DFE1_weakly_del	-0.841609
DFE1_weakly_del	-0.883051
DFE1_weakly_del	-0.139979
DFE1_weakly_del	-0.71968
DFE1_weakly_del	-0.555149
DFE1_weakly_del	-0.248974
DFE1_weakly_del	-0.55017
DFE1_weakly_del	-0.952147
DFE1_weakly_del	-0.683878
DFE1_weakly_del	-0.268478
DFE1_weakly_del	-0.335848
DFE1_weakly_del	-0.918792
DFE1_weakly_del	-0.248414
DFE1_weakly_del	-0.142693
DFE1_weakly_del	-0.9595
DFE1_weakly_del	-0.424108
DFE1_weakly_del	-0.931073
DFE1_weakly_del	-0.284641
DFE1_weakly_del	-0.92578
DFE1_weakly_del	-0.778578
DFE1_weakly_del	-0.117585
DFE1_weakly_del	-0.549142
DFE1_weakly_del	-0.447992
DFE1_weakly_del	-0.979415
DFE1_weakly_del	-0.403472
DFE1_weakly_del	-0.716156
DFE1_weakly_del	-0.644476
DFE1_weakly_del	-0.892134
DFE1_weakly_del	-0.977847
DFE1_weakly_del	-0.247161
DFE1_weakly_del	-0.630536
DFE1_weakly_del	-0.75963
DFE1_weakly_del	-0.848531
DFE1_weakly_del	-0.594609
DFE1_weakly_del	-0.776006
DFE1_weakly_del	-0.805671
DFE1_weakly_del	-0.852887
DFE1_weakly_del	-0.772009
DFE1_weakly_del	-0.446244
DFE1_weakly_del	-0.158624
DFE1_weakly_del	-0.283083
DFE1_weakly_del	-0.863363
DFE1_weakly_del	-0.444452
DFE1_weakly_del	-0.250249
DFE1_weakly_del	-0.466965
DFE1_weakly_del	-0.696688
DFE1_weakly_del	-0.952571
DFE1_weakly_del	-0.42378
DFE1_weakly_del	-0.994321
DFE1_weakly_del	-0.345286
DFE1_weakly_del	-0.319089
DFE1_weakly_del	-0.382758
DFE1_weakly_del	-0.169914
DFE1_weakly_del	-0.869651
DFE1_weakly_del	-0.843166
DFE1_weakly_del	-0.320067
DFE1_weakly_del	-0.983651
DFE1_weakly_del	-0.328373
DFE1_weakly_del	-0.586335
DFE1_weakly_del	-0.174911
DFE1_weakly_del	-0.640075
DFE1_weakly_del	-0.825201
DFE1_weakly_del	-0.23784
DFE1_weakly_del	-0.689886
DFE1_weakly_del	-0.380609
DFE1_weakly_del	-0.100486
DFE1_weakly_del	-0.32997
DFE1_weakly_del	-0.911174
DFE1_weakly_del	-0.747043
DFE1_weakly_del	-0.780886
DFE1_weakly_del	-0.283506
DFE1_weakly_del	-0.568538
DFE1_weakly_del	-0.357729
DFE1_weakly_del	-0.55222
DFE1_weakly_del	-0.499993
DFE1_weakly_del	-0.737557
DFE1_weakly_del	-0.421366
DFE1_weakly_del	-0.577088
DFE1_weakly_del	-0.2807
DFE1_weakly_del	-0.473045
DFE1_weakly_del	-0.212815
DFE1_weakly_del	-0.470642
DFE1_weakly_del	-0.644996
DFE1_weakly_del	-0.897811
DFE1_weakly_del	-0.764683
DFE1_weakly_del	-0.612515
DFE1_weakly_del	-0.546472
DFE1_weakly_del	-0.686956
DFE1_weakly_del	-0.715753
DFE1_weakly_del	-0.388001
DFE1_weakly_del	-0.888876
DFE1_weakly_del	-0.410915
DFE1_weakly_del	-0.943917
DFE1_weakly_del	-0.768746
DFE1_weakly_del	-0.287497
DFE1_weakly_del	-0.817756
DFE1_weakly_del	-0.244996
DFE1_weakly_del	-0.972066
DFE1_weakly_del	-0.289456
DFE1_weakly_del	-0.622501
DFE1_weakly_del	-0.947345
DFE1_weakly_del	-0.374283
DFE1_weakly_del	-0.346116
DFE1_weakly_del	-0.549081
DFE1_weakly_del	-0.158852
DFE1_weakly_del	-0.277452
DFE1_weakly_del	-0.931115
DFE1_weakly_del	-0.474766
DFE1_weakly_del	-0.315935
DFE1_weakly_del	-0.75712
DFE1_weakly_del	-0.942484
DFE1_weakly_del	-0.666505
DFE1_weakly_del	-0.252132
DFE1_weakly_del	-0.153515
DFE1_weakly_del	-0.528039
DFE1_weakly_del	-0.617262
DFE1_weakly_del	-0.913577
DFE1_weakly_del	-0.519451
DFE1_weakly_del	-0.595424
DFE1_weakly_del	-0.78933
DFE1_weakly_del	-0.514416
DFE1_weakly_del	-0.117902
DFE1_weakly_del	-0.378335
DFE1_weakly_del	-0.371484
DFE1_weakly_del	-0.339463
DFE1_weakly_del	-0.192912
DFE1_weakly_del	-0.762238
DFE1_weakly_del	-0.254354
DFE1_weakly_del	-0.231995
DFE1_weakly_del	-0.95143
DFE1_weakly_del	-0.982809
DFE1_weakly_del	-0.731608
DFE1_weakly_del	-0.296199
DFE1_weakly_del	-0.129215
DFE1_weakly_del	-0.884757
DFE1_weakly_del	-0.377406
DFE1_weakly_del	-0.440929
DFE1_weakly_del	-0.657052
DFE1_weakly_del	-0.101923
DFE1_weakly_del	-0.813862
DFE1_weakly_del	-0.216516
DFE1_weakly_del	-0.312066
DFE1_weakly_del	-0.517531
DFE1_weakly_del	-0.234511
DFE1_weakly_del	-0.715756
DFE1_weakly_del	-0.470344
DFE1_weakly_del	-0.104007
DFE1_weakly_del	-0.845792
DFE1_weakly_del	-0.27929
DFE1_weakly_del	-0.288026
DFE1_weakly_del	-0.533238
DFE1_weakly_del	-0.502276
DFE1_weakly_del	-0.25061
DFE1_weakly_del	-0.553793
DFE1_weakly_del	-0.494856
DFE1_weakly_del	-0.370577
DFE1_weakly_del	-0.286557
DFE1_weakly_del	-0.161188
DFE1_weakly_del	-0.984958
DFE1_weakly_del	-0.333188
DFE1_weakly_del	-0.945765
DFE1_weakly_del	-0.40061
DFE1_weakly_del	-0.618616
DFE1_weakly_del	-0.664263
DFE1_weakly_del	-0.865436
DFE1_weakly_del	-0.516584
DFE1_weakly_del	-0.208023
DFE1_weakly_del	-0.225298
DFE1_weakly_del	-0.814434
DFE1_weakly_del	-0.55062
DFE1_weakly_del	-0.367977
DFE1_weakly_del	-0.98132
DFE1_weakly_del	-0.14318
DFE1_weakly_del	-0.578786
DFE1_weakly_del	-0.758342
DFE1_weakly_del	-0.267808
DFE1_weakly_del	-0.661666
DFE1_weakly_del	-0.41102
DFE1_weakly_del	-0.414757
DFE1_weakly_del	-0.693581
DFE1_weakly_del	-0.309328
DFE1_weakly_del	-0.631322
DFE1_weakly_del	-0.917662
DFE1_weakly_del	-0.559709
DFE1_weakly_del	-0.957866
DFE1_weakly_del	-0.119951
DFE1_weakly_del	-0.137522
DFE1_weakly_del	-0.683834
DFE1_weakly_del	-0.877349
DFE1_weakly_del	-0.731077
DFE1_weakly_del	-0.470698
DFE1_weakly_del	-0.57762
DFE1_weakly_del	-0.481163
DFE1_weakly_del	-0.827828
DFE1_weakly_del	-0.213833
DFE1_weakly_del	-0.850167
DFE1_weakly_del	-0.31009
DFE1_weakly_del	-0.807185
DFE1_weakly_del	-0.874804
DFE1_weakly_del	-0.336687
DFE1_weakly_del	-0.812167
DFE1_weakly_del	-0.20092
DFE1_weakly_del	-0.924038
DFE1_weakly_del	-0.149546
DFE1_weakly_del	-0.86998
DFE1_weakly_del	-0.731289
DFE1_weakly_del	-0.952584
DFE1_weakly_del	-0.564974
DFE1_weakly_del	-0.728263
DFE1_weakly_del	-0.384396
DFE1_weakly_del	-0.790772
DFE1_weakly_del	-0.533462
DFE1_weakly_del	-0.962537
DFE1_weakly_del	-0.557563
DFE1_weakly_del	-0.286238
DFE1_weakly_del	-0.442139
DFE1_weakly_del	-0.390055
DFE1_weakly_del	-0.889316
DFE1_weakly_del	-0.608053
DFE1_weakly_del	-0.643603
DFE1_weakly_del	-0.899349
DFE1_weakly_del	-0.668276
DFE1_weakly_del	-0.485633
DFE1_weakly_del	-0.904271
DFE1_weakly_del	-0.55721
DFE1_weakly_del	-0.263728
DFE1_weakly_del	-0.1023
DFE1_weakly_del	-0.591016
DFE1_weakly_del	-0.71409
DFE1_weakly_del	-0.687014
DFE1_weakly_del	-0.199457
DFE1_weakly_del	-0.178861
DFE1_weakly_del	-0.855545
DFE1_weakly_del	-0.300563
DFE1_weakly_del	-0.308635
DFE1_weakly_del	-0.422798
DFE1_weakly_del	-0.287817
DFE1_weakly_del	-0.679268
DFE1_weakly_del	-0.425048
DFE1_weakly_del	-0.657219
DFE1_weakly_del	-0.863851
DFE1_weakly_del	-0.757808
DFE1_weakly_del	-0.113445
DFE1_weakly_del	-0.71796
DFE1_weakly_del	-0.371414
DFE1_weakly_del	-0.95347
DFE1_weakly_del	-0.579442
DFE1_weakly_del	-0.136681
DFE1_weakly_del	-0.128213
DFE1_weakly_del	-0.647615
DFE1_weakly_del	-0.914466
DFE1_weakly_del	-0.384827
DFE1_weakly_del	-0.43411
DFE1_weakly_del	-0.983006
DFE1_weakly_del	-0.81747
DFE1_weakly_del	-0.149162
DFE1_weakly_del	-0.578579
DFE1_weakly_del	-0.382681
DFE1_weakly_del	-0.695109
DFE1_weakly_del	-0.487003
DFE1_weakly_del	-0.784568
DFE1_weakly_del	-0.406333
DFE1_weakly_del	-0.989221
DFE1_weakly_del	-0.78697
DFE1_weakly_del	-0.744141
DFE1_weakly_del	-0.291514
DFE1_weakly_del	-0.833479
DFE1_weakly_del	-0.967378
DFE1_weakly_del	-0.76242
DFE1_weakly_del	-0.411802
DFE1_weakly_del	-0.339271
DFE1_weakly_del	-0.761962
DFE1_weakly_del	-0.999229
DFE1_weakly_del	-0.322512
DFE1_weakly_del	-0.514125
DFE1_weakly_del	-0.661029
DFE1_weakly_del	-0.861955
DFE1_weakly_del	-0.184741
DFE1_weakly_del	-0.931623
DFE1_weakly_del	-0.442819
DFE1_weakly_del	-0.113844
DFE1_weakly_del	-0.763417
DFE1_weakly_del	-0.761699
DFE1_weakly_del	-0.804725
DFE1_weakly_del	-0.67894
DFE1_weakly_del	-0.322997
DFE1_weakly_del	-0.486515
DFE1_weakly_del	-0.760402
DFE1_weakly_del	-0.699923
DFE1_weakly_del	-0.266857
DFE1_weakly_del	-0.508866
DFE1_weakly_del	-0.519451
DFE1_weakly_del	-0.546506
DFE1_weakly_del	-0.952173
DFE1_weakly_del	-0.841393
DFE1_weakly_del	-0.540073
DFE1_weakly_del	-0.830426
DFE1_weakly_del	-0.988454
DFE1_weakly_del	-0.117884
DFE1_weakly_del	-0.698659
DFE1_weakly_del	-0.848883
DFE1_weakly_del	-0.972618
DFE1_weakly_del	-0.988495
DFE1_weakly_del	-0.342905
DFE1_weakly_del	-0.567772
DFE1_weakly_del	-0.619044
DFE1_weakly_del	-0.479763
DFE1_weakly_del	-0.243297
DFE1_weakly_del	-0.44644
DFE1_weakly_del	-0.206215
DFE1_weakly_del	-0.132166
DFE1_weakly_del	-0.131347
DFE1_weakly_del	-0.606787
DFE1_weakly_del	-0.529042
DFE1_weakly_del	-0.667116
DFE1_weakly_del	-0.411007
DFE1_weakly_del	-0.902061
DFE1_weakly_del	-0.453261
DFE1_weakly_del	-0.846977
DFE1_weakly_del	-0.841881
DFE1_weakly_del	-0.216256
DFE1_weakly_del	-0.553251
DFE1_weakly_del	-0.780943
DFE1_weakly_del	-0.685659
DFE1_weakly_del	-0.989915
DFE1_weakly_del	-0.786482
DFE1_weakly_del	-0.632393
DFE1_weakly_del	-0.417166
DFE1_weakly_del	-0.281832
DFE1_weakly_del	-0.435243
DFE1_weakly_del	-0.563527
DFE1_weakly_del	-0.49484
DFE1_weakly_del	-0.642288
DFE1_weakly_del	-0.862414
DFE1_weakly_del	-0.322553
DFE1_weakly_del	-0.795
DFE1_weakly_del	-0.780601
DFE1_weakly_del	-0.207694
DFE1_weakly_del	-0.191173
DFE1_weakly_del	-0.64885
DFE1_weakly_del	-0.212466
DFE1_weakly_del	-0.329677
DFE1_weakly_del	-0.359555
DFE1_weakly_del	-0.702117
DFE1_weakly_del	-0.296882
DFE1_weakly_del	-0.560532
DFE1_weakly_del	-0.214504
DFE1_weakly_del	-0.637068
DFE1_weakly_del	-0.335375
DFE1_weakly_del	-0.341252
DFE1_weakly_del	-0.173412
DFE1_weakly_del	-0.359554
DFE1_weakly_del	-0.250965
DFE1_weakly_del	-0.525552
DFE1_weakly_del	-0.479708
DFE1_weakly_del	-0.382035
DFE1_weakly_del	-0.399424
DFE1_weakly_del	-0.331367
DFE1_weakly_del	-0.863505
DFE1_weakly_del	-0.753203
DFE1_weakly_del	-0.679089
DFE1_weakly_del	-0.977664
DFE1_weakly_del	-0.607396
DFE1_weakly_del	-0.572957
DFE1_weakly_del	-0.40341
DFE1_weakly_del	-0.779097
DFE1_weakly_del	-0.228874
DFE1_weakly_del	-0.28949
DFE1_weakly_del	-0.95266
DFE1_weakly_del	-0.543402
DFE1_weakly_del	-0.198206
DFE1_weakly_del	-0.255285
DFE1_weakly_del	-0.737293
DFE1_weakly_del	-0.565004
DFE1_weakly_del	-0.324921
DFE1_weakly_del	-0.2453
DFE1_weakly_del	-0.372633
DFE1_weakly_del	-0.659653
DFE1_weakly_del	-0.640383
DFE1_weakly_del	-0.823388
DFE1_weakly_del	-0.190413
DFE1_weakly_del	-0.170891
DFE1_weakly_del	-0.880787
DFE1_weakly_del	-0.851946
DFE1_weakly_del	-0.409017
DFE1_weakly_del	-0.996055
DFE1_weakly_del	-0.4274
DFE1_weakly_del	-0.256725
DFE1_weakly_del	-0.243392
DFE1_weakly_del	-0.971006
DFE1_weakly_del	-0.326783
DFE1_weakly_del	-0.301718
DFE1_weakly_del	-0.683272
DFE1_weakly_del	-0.230876
DFE1_weakly_del	-0.232381
DFE1_weakly_del	-0.125207
DFE1_weakly_del	-0.381899
DFE1_weakly_del	-0.747205
DFE1_weakly_del	-0.735001
DFE1_weakly_del	-0.947416
DFE1_weakly_del	-0.120202
DFE1_weakly_del	-0.546925
DFE1_weakly_del	-0.6313
DFE1_weakly_del	-0.547983
DFE1_weakly_del	-0.20187
DFE1_weakly_del	-0.213518
DFE1_weakly_del	-0.196222
DFE1_weakly_del	-0.817219
DFE1_weakly_del	-0.724471
DFE1_weakly_del	-0.968873
DFE1_weakly_del	-0.861533
DFE1_weakly_del	-0.734608
DFE1_weakly_del	-0.306725
DFE1_weakly_del	-0.895812
DFE1_weakly_del	-0.839359
DFE1_weakly_del	-0.103966
DFE1_weakly_del	-0.366418
DFE1_weakly_del	-0.926747
DFE1_weakly_del	-0.609361
DFE1_weakly_del	-0.211781
DFE1_weakly_del	-0.91614
DFE1_weakly_del	-0.767495
DFE1_weakly_del	-0.388748
DFE1_weakly_del	-0.818152
DFE1_weakly_del	-0.845778
DFE1_weakly_del	-0.266903
DFE1_weakly_del	-0.628586
DFE1_weakly_del	-0.57653
DFE1_weakly_del	-0.593688
DFE1_weakly_del	-0.584112
DFE1_weakly_del	-0.818137
DFE1_weakly_del	-0.269537
DFE1_weakly_del	-0.692634
DFE1_weakly_del	-0.534739
DFE1_weakly_del	-0.641622
DFE1_weakly_del	-0.710582
DFE1_weakly_del	-0.712534
DFE1_weakly_del	-0.534983
DFE1_weakly_del	-0.509045
DFE1_weakly_del	-0.738614
DFE1_weakly_del	-0.425471
DFE1_weakly_del	-0.412821
DFE1_weakly_del	-0.383484
DFE1_weakly_del	-0.795581
DFE1_weakly_del	-0.599042
DFE1_weakly_del	-0.959503
DFE1_weakly_del	-0.65936
DFE1_weakly_del	-0.410429
DFE1_weakly_del	-0.546082
DFE1_weakly_del	-0.805016
DFE1_weakly_del	-0.450947
DFE1_weakly_del	-0.244148
DFE1_weakly_del	-0.301548
DFE1_weakly_del	-0.207071
DFE1_weakly_del	-0.838072
DFE1_weakly_del	-0.171466
DFE1_weakly_del	-0.918255
DFE1_weakly_del	-0.512763
DFE1_weakly_del	-0.526623
DFE1_weakly_del	-0.285512
DFE1_weakly_del	-0.681067
DFE1_weakly_del	-0.139231
DFE1_weakly_del	-0.70859
DFE1_weakly_del	-0.838225
DFE1_weakly_del	-0.38597
DFE1_weakly_del	-0.67912
DFE1_weakly_del	-0.272428
DFE1_weakly_del	-0.314267
DFE1_weakly_del	-0.664385
DFE1_weakly_del	-0.469442
DFE1_weakly_del	-0.207801
DFE1_weakly_del	-0.418946
DFE1_weakly_del	-0.6475
DFE1_weakly_del	-0.672076
DFE1_weakly_del	-0.594922
DFE1_weakly_del	-0.212067
DFE1_weakly_del	-0.177504
DFE1_weakly_del	-0.604017
DFE1_weakly_del	-0.316386
DFE1_weakly_del	-0.298095
DFE1_weakly_del	-0.87644
DFE1_weakly_del	-0.166803
DFE1_weakly_del	-0.484043
DFE1_weakly_del	-0.478609
DFE1_weakly_del	-0.641838
DFE1_weakly_del	-0.921761
DFE1_weakly_del	-0.71485
DFE1_weakly_del	-0.657539
DFE1_weakly_del	-0.253023
DFE1_weakly_del	-0.824447
DFE1_weakly_del	-0.303188
DFE1_weakly_del	-0.131076
DFE1_weakly_del	-0.598278
DFE1_weakly_del	-0.222197
DFE1_weakly_del	-0.335531
DFE1_weakly_del	-0.240083
DFE1_weakly_del	-0.330622
DFE1_weakly_del	-0.794918
DFE1_weakly_del	-0.45547
DFE1_weakly_del	-0.303318
DFE1_weakly_del	-0.625114
DFE1_weakly_del	-0.72151
DFE1_weakly_del	-0.644874
DFE1_weakly_del	-0.73217
DFE1_weakly_del	-0.756947
DFE1_weakly_del	-0.970006
DFE1_weakly_del	-0.728622
DFE1_weakly_del	-0.841989
DFE1_weakly_del	-0.352128
DFE1_weakly_del	-0.221058
DFE1_weakly_del	-0.15981
DFE1_weakly_del	-0.646896
DFE1_weakly_del	-0.103884
DFE1_weakly_del	-0.412866
DFE1_weakly_del	-0.495502
DFE1_weakly_del	-0.468348
DFE1_weakly_del	-0.760087
DFE1_weakly_del	-0.561253
DFE1_weakly_del	-0.470004
DFE1_weakly_del	-0.743426
DFE1_weakly_del	-0.871583
DFE1_weakly_del	-0.430067
DFE1_weakly_del	-0.35107
DFE1_weakly_del	-0.621408
DFE1_weakly_del	-0.714373
DFE1_weakly_del	-0.75878
DFE1_weakly_del	-0.590248
DFE1_weakly_del	-0.213479
DFE1_weakly_del	-0.915044
DFE1_weakly_del	-0.82
DFE1_weakly_del	-0.734844
DFE1_weakly_del	-0.63799
DFE1_weakly_del	-0.888916
DFE1_weakly_del	-0.211689
DFE1_weakly_del	-0.934997
DFE1_weakly_del	-0.25973
DFE1_weakly_del	-0.546117
DFE1_weakly_del	-0.518277
DFE1_weakly_del	-0.872186
DFE1_weakly_del	-0.330144
DFE1_weakly_del	-0.974199
DFE1_weakly_del	-0.380103
DFE1_weakly_del	-0.796675
DFE1_weakly_del	-0.143925
DFE1_weakly_del	-0.460476
DFE1_weakly_del	-0.314076
DFE1_weakly_del	-0.935219
DFE1_weakly_del	-0.539842
DFE1_weakly_del	-0.241199
DFE1_weakly_del	-0.683639
DFE1_weakly_del	-0.874609
DFE1_weakly_del	-0.435222
DFE1_weakly_del	-0.412424
DFE1_weakly_del	-0.67228
DFE1_weakly_del	-0.893565
DFE1_weakly_del	-0.386929
DFE1_weakly_del	-0.697772
DFE1_weakly_del	-0.30668
DFE1_weakly_del	-0.359954
DFE1_weakly_del	-0.407488
DFE1_weakly_del	-0.966374
DFE1_weakly_del	-0.384616
DFE1_weakly_del	-0.762878
DFE1_weakly_del	-0.299191
DFE1_weakly_del	-0.20713
DFE1_weakly_del	-0.509274
DFE1_weakly_del	-0.126418
DFE1_weakly_del	-0.877937
DFE1_weakly_del	-0.538319
DFE1_weakly_del	-0.825062
DFE1_weakly_del	-0.873991
DFE1_weakly_del	-0.928507
DFE1_weakly_del	-0.259611
DFE1_weakly_del	-0.680643
DFE1_weakly_del	-0.170126
DFE1_weakly_del	-0.66788
DFE1_weakly_del	-0.371693
DFE1_weakly_del	-0.448744
DFE1_weakly_del	-0.637029
DFE1_weakly_del	-0.317544
DFE1_weakly_del	-0.675644
DFE1_weakly_del	-0.566336
DFE1_weakly_del	-0.91097
DFE1_weakly_del	-0.304715
DFE1_weakly_del	-0.155363
DFE1_weakly_del	-0.682454
DFE1_weakly_del	-0.313356
DFE1_weakly_del	-0.749708
DFE1_weakly_del	-0.533823
DFE1_weakly_del	-0.287633
DFE1_weakly_del	-0.425688
DFE1_weakly_del	-0.807191
DFE1_weakly_del	-0.526609
DFE1_weakly_del	-0.469695
DFE1_weakly_del	-0.10448
DFE1_weakly_del	-0.454172
DFE1_weakly_del	-0.990397
DFE1_weakly_del	-0.40308
DFE1_weakly_del	-0.438868
DFE1_weakly_del	-0.34761
DFE1_weakly_del	-0.390132
DFE1_weakly_del	-0.848266
DFE1_weakly_del	-0.910721
DFE1_weakly_del	-0.104883
DFE1_weakly_del	-0.476393
DFE1_weakly_del	-0.537111
DFE1_weakly_del	-0.688261
DFE1_weakly_del	-0.890026
DFE1_weakly_del	-0.982094
DFE1_weakly_del	-0.242004
DFE1_weakly_del	-0.739703
DFE1_weakly_del	-0.44729
DFE1_weakly_del	-0.265739
DFE1_weakly_del	-0.298731
DFE1_weakly_del	-0.537855
DFE1_weakly_del	-0.868487
DFE1_weakly_del	-0.165835
DFE1_weakly_del	-0.611004
DFE1_weakly_del	-0.697445
DFE1_weakly_del	-0.330159
DFE1_weakly_del	-0.547868
DFE1_weakly_del	-0.562285
DFE1_weakly_del	-0.909052
DFE1_weakly_del	-0.805827
DFE1_weakly_del	-0.129287
DFE1_weakly_del	-0.788599
DFE1_weakly_del	-0.198593
DFE1_weakly_del	-0.547764
DFE1_weakly_del	-0.95472
DFE1_weakly_del	-0.259108
DFE1_weakly_del	-0.205986
DFE1_weakly_del	-0.216179
DFE1_weakly_del	-0.224695
DFE1_weakly_del	-0.299345
DFE1_weakly_del	-0.249973
DFE1_weakly_del	-0.270488
DFE1_weakly_del	-0.132476
DFE1_weakly_del	-0.249095
DFE1_weakly_del	-0.771754
DFE1_weakly_del	-0.188551
DFE1_weakly_del	-0.574332
DFE1_weakly_del	-0.684964
DFE1_weakly_del	-0.624391
DFE1_weakly_del	-0.235859
DFE1_weakly_del	-0.395241
DFE1_weakly_del	-0.579674
DFE1_weakly_del	-0.85316
DFE1_weakly_del	-0.753861
DFE1_weakly_del	-0.789975
DFE1_weakly_del	-0.260865
DFE1_weakly_del	-0.444441
DFE1_weakly_del	-0.495182
DFE1_weakly_del	-0.953398
DFE1_weakly_del	-0.769242
DFE1_weakly_del	-0.368163
DFE1_weakly_del	-0.243931
DFE1_weakly_del	-0.426395
DFE1_weakly_del	-0.345598
DFE1_weakly_del	-0.56307
DFE1_weakly_del	-0.985098
DFE1_weakly_del	-0.857037
DFE1_weakly_del	-0.682673
DFE1_weakly_del	-0.997531
DFE1_weakly_del	-0.641081
DFE1_weakly_del	-0.37025
DFE1_weakly_del	-0.249374
DFE1_weakly_del	-0.162152
DFE1_weakly_del	-0.513559
DFE1_weakly_del	-0.63539
DFE1_weakly_del	-0.976273
DFE1_weakly_del	-0.150175
DFE1_weakly_del	-0.568606
DFE1_weakly_del	-0.410206
DFE1_weakly_del	-0.141042
DFE1_weakly_del	-0.88973
DFE1_weakly_del	-0.521357
DFE1_weakly_del	-0.38839
DFE1_weakly_del	-0.159647
DFE1_weakly_del	-0.233592
DFE1_weakly_del	-0.387226
DFE1_weakly_del	-0.294798
DFE1_weakly_del	-0.71558
DFE1_weakly_del	-0.172362
DFE1_weakly_del	-0.696868
DFE1_weakly_del	-0.317071
DFE1_weakly_del	-0.669131
DFE1_weakly_del	-0.975894
DFE1_weakly_del	-0.767565
DFE1_weakly_del	-0.619814
DFE1_weakly_del	-0.133844
DFE1_weakly_del	-0.270392
DFE1_weakly_del	-0.23511
DFE1_weakly_del	-0.536056
DFE1_weakly_del	-0.929112
DFE1_weakly_del	-0.487434
DFE1_weakly_del	-0.844961
DFE1_weakly_del	-0.408653
DFE1_weakly_del	-0.73839
DFE1_weakly_del	-0.935843
DFE1_weakly_del	-0.504065
DFE1_weakly_del	-0.877896
DFE1_weakly_del	-0.522895
DFE1_weakly_del	-0.956423
DFE1_weakly_del	-0.775189
DFE1_weakly_del	-0.856732
DFE1_weakly_del	-0.630641
DFE1_weakly_del	-0.466694
DFE1_weakly_del	-0.536144
DFE1_weakly_del	-0.921059
DFE1_weakly_del	-0.960701
DFE1_weakly_del	-0.432264
DFE1_weakly_del	-0.720844
DFE1_weakly_del	-0.737063
DFE1_weakly_del	-0.280762
DFE1_weakly_del	-0.198639
DFE1_weakly_del	-0.781334
DFE1_weakly_del	-0.355224
DFE1_weakly_del	-0.409353
DFE1_weakly_del	-0.988161
DFE1_weakly_del	-0.248164
DFE1_weakly_del	-0.56821
DFE1_weakly_del	-0.134809
DFE1_weakly_del	-0.789362
DFE1_weakly_del	-0.17321
DFE1_weakly_del	-0.252135
DFE1_weakly_del	-0.288402
DFE1_weakly_del	-0.43707
DFE1_weakly_del	-0.706017
DFE1_weakly_del	-0.845717
DFE1_weakly_del	-0.831885
DFE1_weakly_del	-0.724506
DFE1_weakly_del	-0.959749
DFE1_weakly_del	-0.440402
DFE1_weakly_del	-0.940027
DFE1_weakly_del	-0.553436
DFE1_weakly_del	-0.358474
DFE1_weakly_del	-0.725589
DFE1_weakly_del	-0.914525
DFE1_weakly_del	-0.638575
DFE1_weakly_del	-0.404417
DFE1_weakly_del	-0.443543
DFE1_weakly_del	-0.659384
DFE1_weakly_del	-0.966707
DFE1_weakly_del	-0.551634
DFE1_weakly_del	-0.728044
DFE1_weakly_del	-0.217578
DFE1_weakly_del	-0.3304
DFE1_weakly_del	-0.321565
DFE1_weakly_del	-0.243695
DFE1_weakly_del	-0.455688
DFE1_weakly_del	-0.939829
DFE1_weakly_del	-0.93646
DFE1_weakly_del	-0.739955
DFE1_weakly_del	-0.817376
DFE1_weakly_del	-0.146708
DFE1_weakly_del	-0.405725
DFE1_weakly_del	-0.375344
DFE1_weakly_del	-0.172136
DFE1_weakly_del	-0.608372
DFE1_weakly_del	-0.484167
DFE1_weakly_del	-0.563449
DFE1_weakly_del	-0.845997
DFE1_weakly_del	-0.798943
DFE1_weakly_del	-0.976475
DFE1_weakly_del	-0.677793
DFE1_weakly_del	-0.242239
DFE1_weakly_del	-0.513514
DFE1_weakly_del	-0.575288
DFE1_weakly_del	-0.248431
DFE1_weakly_del	-0.833784
DFE1_weakly_del	-0.706753
DFE1_weakly_del	-0.4711
DFE1_weakly_del	-0.735517
DFE1_weakly_del	-0.91314
DFE1_weakly_del	-0.1511
DFE1_weakly_del	-0.588654
DFE1_weakly_del	-0.287926
DFE1_weakly_del	-0.561865
DFE1_weakly_del	-0.539095
DFE1_weakly_del	-0.331872
DFE1_weakly_del	-0.930565
DFE1_weakly_del	-0.945441
DFE1_weakly_del	-0.124663
DFE1_weakly_del	-0.172017
DFE1_weakly_del	-0.780467
DFE1_weakly_del	-0.549689
DFE1_weakly_del	-0.307716
DFE1_weakly_del	-0.964975
DFE1_weakly_del	-0.585782
DFE1_weakly_del	-0.713547
DFE1_weakly_del	-0.938139
DFE1_weakly_del	-0.786749
DFE1_weakly_del	-0.53281
DFE1_weakly_del	-0.972056
DFE1_weakly_del	-0.729962
DFE1_weakly_del	-0.717897
DFE1_weakly_del	-0.737819
DFE1_weakly_del	-0.229093
DFE1_weakly_del	-0.10063
DFE1_weakly_del	-0.242742
DFE1_weakly_del	-0.158931
DFE1_weakly_del	-0.28563
DFE1_weakly_del	-0.666578
DFE1_weakly_del	-0.273785
DFE1_weakly_del	-0.463347
DFE1_weakly_del	-0.558853
DFE1_weakly_del	-0.239258
DFE1_weakly_del	-0.17062
DFE1_weakly_del	-0.639975
DFE1_weakly_del	-0.971045
DFE1_weakly_del	-0.906491
DFE1_weakly_del	-0.767434
DFE1_weakly_del	-0.55341
DFE1_weakly_del	-0.71817
DFE1_weakly_del	-0.793067
DFE1_weakly_del	-0.138302
DFE1_weakly_del	-0.122108
DFE1_weakly_del	-0.385814
DFE1_weakly_del	-0.480868
DFE1_weakly_del	-0.461862
DFE1_weakly_del	-0.129458
DFE1_weakly_del	-0.53587
DFE1_weakly_del	-0.540525
DFE1_weakly_del	-0.479295
DFE1_weakly_del	-0.108898
DFE1_weakly_del	-0.639851
DFE1_weakly_del	-0.267232
DFE1_weakly_del	-0.71587
DFE1_weakly_del	-0.318963
DFE1_weakly_del	-0.942982
DFE1_weakly_del	-0.215087
DFE1_weakly_del	-0.88835
DFE1_weakly_del	-0.647846
DFE1_weakly_del	-0.614794
DFE1_weakly_del	-0.232809
DFE1_weakly_del	-0.420591
DFE1_weakly_del	-0.824607
DFE1_weakly_del	-0.153894
DFE1_weakly_del	-0.519744
DFE1_weakly_del	-0.281962
DFE1_weakly_del	-0.14916
DFE1_weakly_del	-0.326844
DFE1_weakly_del	-0.491287
DFE1_weakly_del	-0.941079
DFE1_weakly_del	-0.844952
DFE1_weakly_del	-0.658969
DFE1_weakly_del	-0.532444
DFE1_weakly_del	-0.479186
DFE1_weakly_del	-0.642308
DFE1_weakly_del	-0.106691
DFE1_weakly_del	-0.592636
DFE1_weakly_del	-0.881546
DFE1_weakly_del	-0.991918
DFE1_weakly_del	-0.802575
DFE1_weakly_del	-0.428872
DFE1_weakly_del	-0.266549
DFE1_weakly_del	-0.385327
DFE1_weakly_del	-0.148163
DFE1_weakly_del	-0.0999761
DFE1_weakly_del	-0.0534711
DFE1_weakly_del	-0.02517
DFE1_weakly_del	-0.0659823
DFE1_weakly_del	-0.0333912
DFE1_weakly_del	-0.0539145
DFE1_weakly_del	-0.0121981
DFE1_weakly_del	-0.0156062
DFE1_weakly_del	-0.0513914
DFE1_weakly_del	-0.0750693
DFE1_weakly_del	-0.0594626
DFE1_weakly_del	-0.0696432
DFE1_weakly_del	-0.0828966
DFE1_weakly_del	-0.0120764
DFE1_weakly_del	-0.0507471
DFE1_weakly_del	-0.0330071
DFE1_weakly_del	-0.0202544
DFE1_weakly_del	-0.0346226
DFE1_weakly_del	-0.0432517
DFE1_weakly_del	-0.0137487
DFE1_weakly_del	-0.0391543
DFE1_weakly_del	-0.0189475
DFE1_weakly_del	-0.0254789
DFE1_weakly_del	-0.0648684
DFE1_weakly_del	-0.015733
DFE1_weakly_del	-0.0431229
DFE1_weakly_del	-0.06796
DFE1_weakly_del	-0.0569585
DFE1_weakly_del	-0.0655026
DFE1_weakly_del	-0.0436663
DFE1_weakly_del	-0.0437211
DFE1_weakly_del	-0.0212779
DFE1_weakly_del	-0.0593483
DFE1_weakly_del	-0.0244233
DFE1_weakly_del	-0.0449957
DFE1_weakly_del	-0.0546422
DFE1_weakly_del	-0.0362303
DFE1_weakly_del	-0.0924732
DFE1_weakly_del	-0.0504664
DFE1_weakly_del	-0.0267176
DFE1_weakly_del	-0.0293936
DFE1_weakly_del	-0.0549175
DFE1_weakly_del	-0.0375898
DFE1_weakly_del	-0.0523973
DFE1_weakly_del	-0.0623491
DFE1_weakly_del	-0.0125323
DFE1_weakly_del	-0.0221849
DFE1_weakly_del	-0.0672146
DFE1_weakly_del	-0.0655501
DFE1_weakly_del	-0.0218247
DFE1_weakly_del	-0.0149128
DFE1_weakly_del	-0.0321531
DFE1_weakly_del	-0.0592573
DFE1_weakly_del	-0.0873676
DFE1_weakly_del	-0.013156
DFE1_weakly_del	-0.0336307
DFE1_weakly_del	-0.0820383
DFE1_weakly_del	-0.0254863
DFE1_weakly_del	-0.0790945
DFE1_weakly_del	-0.0198532
DFE1_weakly_del	-0.040296
DFE1_weakly_del	-0.0154602
DFE1_weakly_del	-0.0476892
DFE1_weakly_del	-0.0955513
DFE1_weakly_del	-0.0390909
DFE1_weakly_del	-0.0323793
DFE1_weakly_del	-0.0700491
DFE1_weakly_del	-0.0489087
DFE1_weakly_del	-0.0867793
DFE1_weakly_del	-0.0276569
DFE1_weakly_del	-0.0108671
DFE1_weakly_del	-0.0885006
DFE1_weakly_del	-0.0192156
DFE1_weakly_del	-0.0612237
DFE1_weakly_del	-0.0255126
DFE1_weakly_del	-0.0146666
DFE1_weakly_del	-0.0260757
DFE1_weakly_del	-0.0627589
DFE1_weakly_del	-0.0890047
DFE1_weakly_del	-0.0824663
DFE1_weakly_del	-0.0822903
DFE1_weakly_del	-0.0843005
DFE1_weakly_del	-0.01525
DFE1_weakly_del	-0.0547165
DFE1_weakly_del	-0.0860188
DFE1_weakly_del	-0.0859351
DFE1_weakly_del	-0.0266874
DFE1_weakly_del	-0.0587665
DFE1_weakly_del	-0.0391902
DFE1_weakly_del	-0.0332586
DFE1_weakly_del	-0.0292655
DFE1_weakly_del	-0.0851852
DFE1_weakly_del	-0.0375587
DFE1_weakly_del	-0.0827762
DFE1_weakly_del	-0.078183
DFE1_weakly_del	-0.01356
DFE1_weakly_del	-0.0745783
DFE1_weakly_del	-0.0530301
DFE1_weakly_del	-0.0830846
DFE1_weakly_del	-0.0487863
DFE1_weakly_del	-0.0221121
DFE1_weakly_del	-0.0541071
DFE1_weakly_del	-0.0698089
DFE1_weakly_del	-0.043625
DFE1_weakly_del	-0.0183436
DFE1_weakly_del	-0.0852972
DFE1_weakly_del	-0.0338551
DFE1_weakly_del	-0.0509904
DFE1_weakly_del	-0.0855484
DFE1_weakly_del	-0.0435266
DFE1_weakly_del	-0.0341861
DFE1_weakly_del	-0.0681291
DFE1_weakly_del	-0.0669486
DFE1_weakly_del	-0.0987306
DFE1_weakly_del	-0.0619488
DFE1_weakly_del	-0.0983392
DFE1_weakly_del	-0.0192323
DFE1_weakly_del	-0.0375038
DFE1_weakly_del	-0.0563867
DFE1_weakly_del	-0.0644597
DFE1_weakly_del	-0.0957407
DFE1_weakly_del	-0.093261
DFE1_weakly_del	-0.0304483
DFE1_weakly_del	-0.0930818
DFE1_weakly_del	-0.0744012
DFE1_weakly_del	-0.0958917
DFE1_weakly_del	-0.0937772
DFE1_weakly_del	-0.0999651
DFE1_weakly_del	-0.0205445
DFE1_weakly_del	-0.066299
DFE1_weakly_del	-0.0521255
DFE1_weakly_del	-0.0675472
DFE1_weakly_del	-0.0957193
DFE1_weakly_del	-0.0323441
DFE1_weakly_del	-0.0878126
DFE1_weakly_del	-0.0308323
DFE1_weakly_del	-0.0688616
DFE1_weakly_del	-0.0351224
DFE1_weakly_del	-0.0676016
DFE1_weakly_del	-0.037041
DFE1_weakly_del	-0.0351097
DFE1_weakly_del	-0.0821433
DFE1_weakly_del	-0.01856
DFE1_weakly_del	-0.0504961
DFE1_weakly_del	-0.0672771
DFE1_weakly_del	-0.011768
DFE1_weakly_del	-0.0861076
DFE1_weakly_del	-0.0743655
DFE1_weakly_del	-0.0371273
DFE1_weakly_del	-0.0433964
DFE1_weakly_del	-0.0758006
DFE1_weakly_del	-0.0907839
DFE1_weakly_del	-0.0191022
DFE1_weakly_del	-0.0672941
DFE1_weakly_del	-0.0413917
DFE1_weakly_del	-0.0922367
DFE1_weakly_del	-0.0483696
DFE1_weakly_del	-0.0735025
DFE1_weakly_del	-0.0826949
DFE1_weakly_del	-0.0278728
DFE1_weakly_del	-0.0650214
DFE1_weakly_del	-0.0846314
DFE1_weakly_del	-0.0746534
DFE1_weakly_del	-0.012819
DFE1_weakly_del	-0.0687672
DFE1_weakly_del	-0.0978675
DFE1_weakly_del	-0.0989723
DFE1_weakly_del	-0.0521463
DFE1_weakly_del	-0.0396782
DFE1_weakly_del	-0.0848877
DFE1_weakly_del	-0.0513638
DFE1_weakly_del	-0.0368937
DFE1_weakly_del	-0.0703114
DFE1_weakly_del	-0.0483052
DFE1_weakly_del	-0.0576268
DFE1_weakly_del	-0.0625542
DFE1_weakly_del	-0.0722478
DFE1_weakly_del	-0.0559914
DFE1_weakly_del	-0.0336607
DFE1_weakly_del	-0.0583899
DFE1_weakly_del	-0.0177886
DFE1_weakly_del	-0.0663085
DFE1_weakly_del	-0.0243818
DFE1_weakly_del	-0.053789
DFE1_weakly_del	-0.0595599
DFE1_weakly_del	-0.0907213
DFE1_weakly_del	-0.0544246
DFE1_weakly_del	-0.0201061
DFE1_weakly_del	-0.0597789
DFE1_weakly_del	-0.0195527
DFE1_weakly_del	-0.0330657
DFE1_weakly_del	-0.0881958
DFE1_weakly_del	-0.0899807
DFE1_weakly_del	-0.0287372
DFE1_weakly_del	-0.0835757
DFE1_weakly_del	-0.070433
DFE1_weakly_del	-0.0273728
DFE1_weakly_del	-0.0887342
DFE1_weakly_del	-0.0575253
DFE1_weakly_del	-0.0111418
DFE1_weakly_del	-0.0987204
DFE1_weakly_del	-0.064685
DFE1_weakly_del	-0.0847819
DFE1_weakly_del	-0.0549766
DFE1_weakly_del	-0.0372499
DFE1_weakly_del	-0.0658821
DFE1_weakly_del	-0.0132608
DFE1_weakly_del	-0.0348088
DFE1_weakly_del	-0.0807029
DFE1_weakly_del	-0.028244
DFE1_weakly_del	-0.0889722
DFE1_weakly_del	-0.0471709
DFE1_weakly_del	-0.090778
DFE1_weakly_del	-0.048377
DFE1_weakly_del	-0.0473126
DFE1_weakly_del	-0.0353959
DFE1_weakly_del	-0.0372797
DFE1_weakly_del	-0.0630462
DFE1_weakly_del	-0.0976794
DFE1_weakly_del	-0.0631348
DFE1_weakly_del	-0.0589769
DFE1_weakly_del	-0.0636665
DFE1_weakly_del	-0.0633411
DFE1_weakly_del	-0.0297077
DFE1_weakly_del	-0.070626
DFE1_weakly_del	-0.0103744
DFE1_weakly_del	-0.0237707
DFE1_weakly_del	-0.0366113
DFE1_weakly_del	-0.0354243
DFE1_weakly_del	-0.0604762
DFE1_weakly_del	-0.0992856
DFE1_weakly_del	-0.0990585
DFE1_weakly_del	-0.076067
DFE1_weakly_del	-0.037635
DFE1_weakly_del	-0.0456521
DFE1_weakly_del	-0.0693784
DFE1_weakly_del	-0.0827506
DFE1_weakly_del	-0.0192179
DFE1_weakly_del	-0.0562505
DFE1_weakly_del	-0.0809053
DFE1_weakly_del	-0.0721189
DFE1_weakly_del	-0.081476
DFE1_weakly_del	-0.0196989
DFE1_weakly_del	-0.0173634
DFE1_weakly_del	-0.0927478
DFE1_weakly_del	-0.0511465
DFE1_weakly_del	-0.022248
DFE1_weakly_del	-0.0801839
DFE1_weakly_del	-0.0662665
DFE1_weakly_del	-0.0492903
DFE1_weakly_del	-0.0761352
DFE1_weakly_del	-0.0755419
DFE1_weakly_del	-0.0190702
DFE1_weakly_del	-0.0175079
DFE1_weakly_del	-0.039291
DFE1_weakly_del	-0.0679415
DFE1_weakly_del	-0.0915516
DFE1_weakly_del	-0.0736552
DFE1_weakly_del	-0.0258977
DFE1_weakly_del	-0.086948
DFE1_weakly_del	-0.0318567
DFE1_weakly_del	-0.059319
DFE1_weakly_del	-0.0951689
DFE1_weakly_del	-0.0900151
DFE1_weakly_del	-0.0611878
DFE1_weakly_del	-0.0481893
DFE1_weakly_del	-0.0409478
DFE1_weakly_del	-0.018958
DFE1_weakly_del	-0.0914094
DFE1_weakly_del	-0.0588816
DFE1_weakly_del	-0.0574274
DFE1_weakly_del	-0.0396886
DFE1_weakly_del	-0.0855893
DFE1_weakly_del	-0.0715648
DFE1_weakly_del	-0.0977766
DFE1_weakly_del	-0.0330905
DFE1_weakly_del	-0.0464362
DFE1_weakly_del	-0.0716778
DFE1_weakly_del	-0.0233094
DFE1_weakly_del	-0.0915357
DFE1_weakly_del	-0.011453
DFE1_weakly_del	-0.0230494
DFE1_weakly_del	-0.0829112
DFE1_weakly_del	-0.0186424
DFE1_weakly_del	-0.0533446
DFE1_weakly_del	-0.0863175
DFE1_weakly_del	-0.0228589
DFE1_weakly_del	-0.0698692
DFE1_weakly_del	-0.0910471
DFE1_weakly_del	-0.018978
DFE1_weakly_del	-0.0794269
DFE1_weakly_del	-0.0138624
DFE1_weakly_del	-0.0919719
DFE1_weakly_del	-0.0258976
DFE1_weakly_del	-0.0519614
DFE1_weakly_del	-0.0634636
DFE1_weakly_del	-0.0777672
DFE1_weakly_del	-0.0448939
DFE1_weakly_del	-0.0412932
DFE1_weakly_del	-0.0198561
DFE1_weakly_del	-0.037603
DFE1_weakly_del	-0.0155404
DFE1_weakly_del	-0.0665352
DFE1_weakly_del	-0.0277704
DFE1_weakly_del	-0.045425
DFE1_weakly_del	-0.0533843
DFE1_weakly_del	-0.0335189
DFE1_weakly_del	-0.0765451
DFE1_weakly_del	-0.0295062
DFE1_weakly_del	-0.0207524
DFE1_weakly_del	-0.0722643
DFE1_weakly_del	-0.0939978
DFE1_weakly_del	-0.0797604
DFE1_weakly_del	-0.0469939
DFE1_weakly_del	-0.0707249
DFE1_weakly_del	-0.0889197
DFE1_weakly_del	-0.0568563
DFE1_weakly_del	-0.02801
DFE1_weakly_del	-0.0479564
DFE1_weakly_del	-0.0296764
DFE1_weakly_del	-0.0651517
DFE1_weakly_del	-0.0492936
DFE1_weakly_del	-0.0569324
DFE1_weakly_del	-0.0692691
DFE1_weakly_del	-0.0980741
DFE1_weakly_del	-0.0194101
DFE1_weakly_del	-0.0628462
DFE1_weakly_del	-0.0180134
DFE1_weakly_del	-0.031922
DFE1_weakly_del	-0.0531422
DFE1_weakly_del	-0.0706581
DFE1_weakly_del	-0.0910133
DFE1_weakly_del	-0.0744947
DFE1_weakly_del	-0.0959491
DFE1_weakly_del	-0.0458823
DFE1_weakly_del	-0.0808108
DFE1_weakly_del	-0.0275428
DFE1_weakly_del	-0.0959225
DFE1_weakly_del	-0.0446068
DFE1_weakly_del	-0.0902588
DFE1_weakly_del	-0.032534
DFE1_weakly_del	-0.0683915
DFE1_weakly_del	-0.029082
DFE1_weakly_del	-0.0458142
DFE1_weakly_del	-0.0619702
DFE1_weakly_del	-0.0924027
DFE1_weakly_del	-0.0518225
DFE1_weakly_del	-0.0949793
DFE1_weakly_del	-0.0215655
DFE1_weakly_del	-0.0971016
DFE1_weakly_del	-0.026457
DFE1_weakly_del	-0.0420381
DFE1_weakly_del	-0.0517052
DFE1_weakly_del	-0.0516249
DFE1_weakly_del	-0.0641376
DFE1_weakly_del	-0.0777056
DFE1_weakly_del	-0.0808353
DFE1_weakly_del	-0.0425862
DFE1_weakly_del	-0.0109606
DFE1_weakly_del	-0.0113253
DFE1_weakly_del	-0.0842476
DFE1_weakly_del	-0.0878208
DFE1_weakly_del	-0.0833549
DFE1_weakly_del	-0.0293745
DFE1_weakly_del	-0.0203759
DFE1_weakly_del	-0.0453027
DFE1_weakly_del	-0.036976
DFE1_weakly_del	-0.0779468
DFE1_weakly_del	-0.0520977
DFE1_weakly_del	-0.0929856
DFE1_weakly_del	-0.0913903
DFE1_weakly_del	-0.0878632
DFE1_weakly_del	-0.0620667
DFE1_weakly_del	-0.0479303
DFE1_weakly_del	-0.0404224
DFE1_weakly_del	-0.0294555
DFE1_weakly_del	-0.0157357
DFE1_weakly_del	-0.0705292
DFE1_weakly_del	-0.0950338
DFE1_weakly_del	-0.0757391
DFE1_weakly_del	-0.0232809
DFE1_weakly_del	-0.0210452
DFE1_weakly_del	-0.087372
DFE1_weakly_del	-0.0330664
DFE1_weakly_del	-0.0114581
DFE1_weakly_del	-0.0203674
DFE1_weakly_del	-0.0538798
DFE1_weakly_del	-0.0935338
DFE1_weakly_del	-0.0781026
DFE1_weakly_del	-0.0563384
DFE1_weakly_del	-0.0199734
DFE1_weakly_del	-0.0106998
DFE1_weakly_del	-0.0189253
DFE1_weakly_del	-0.0630762
DFE1_weakly_del	-0.0802186
DFE1_weakly_del	-0.0545984
DFE1_weakly_del	-0.0286336
DFE1_weakly_del	-0.0953462
DFE1_weakly_del	-0.0410893
DFE1_weakly_del	-0.0947816
DFE1_weakly_del	-0.0486899
DFE1_weakly_del	-0.0617027
DFE1_weakly_del	-0.0369545
DFE1_weakly_del	-0.0110635
DFE1_weakly_del	-0.0111157
DFE1_weakly_del	-0.0527368
DFE1_weakly_del	-0.0693686
DFE1_weakly_del	-0.0153737
DFE1_weakly_del	-0.0828587
DFE1_weakly_del	-0.0227075
DFE1_weakly_del	-0.062129
DFE1_weakly_del	-0.0409529
DFE1_weakly_del	-0.0533516
DFE1_weakly_del	-0.0344878
DFE1_weakly_del	-0.0785813
DFE1_weakly_del	-0.0828402
DFE1_weakly_del	-0.0123528
DFE1_weakly_del	-0.0703214
DFE1_weakly_del	-0.0459059
DFE1_weakly_del	-0.0166655
DFE1_weakly_del	-0.0801672
DFE1_weakly_del	-0.088697
DFE1_weakly_del	-0.0760693
DFE1_weakly_del	-0.088513
DFE1_weakly_del	-0.0858085
DFE1_weakly_del	-0.0920977
DFE1_weakly_del	-0.0328777
DFE1_weakly_del	-0.0961784
DFE1_weakly_del	-0.07502
DFE1_weakly_del	-0.0407094
DFE1_weakly_del	-0.0808234
DFE1_weakly_del	-0.0493773
DFE1_weakly_del	-0.0324529
DFE1_weakly_del	-0.0981433
DFE1_weakly_del	-0.0710786
DFE1_weakly_del	-0.0433237
DFE1_weakly_del	-0.025105
DFE1_weakly_del	-0.0939978
DFE1_weakly_del	-0.0338584
DFE1_weakly_del	-0.0198048
DFE1_weakly_del	-0.0168482
DFE1_weakly_del	-0.0798241
DFE1_weakly_del	-0.0657564
DFE1_weakly_del	-0.0370115
DFE1_weakly_del	-0.016536
DFE1_weakly_del	-0.0791075
DFE1_weakly_del	-0.0221437
DFE1_weakly_del	-0.038887
DFE1_weakly_del	-0.0194076
DFE1_weakly_del	-0.054033
DFE1_weakly_del	-0.0890532
DFE1_weakly_del	-0.0141633
DFE1_weakly_del	-0.0296871
DFE1_weakly_del	-0.0759667
DFE1_weakly_del	-0.0667473
DFE1_weakly_del	-0.0930619
DFE1_weakly_del	-0.0974277
DFE1_weakly_del	-0.0325408
DFE1_weakly_del	-0.0721155
DFE1_weakly_del	-0.0790473
DFE1_weakly_del	-0.0123235
DFE1_weakly_del	-0.010772
DFE1_weakly_del	-0.0356377
DFE1_weakly_del	-0.0759969
DFE1_weakly_del	-0.0374872
DFE1_weakly_del	-0.0429955
DFE1_weakly_del	-0.0557227
DFE1_weakly_del	-0.0249716
DFE1_weakly_del	-0.0831457
DFE1_weakly_del	-0.0278791
DFE1_weakly_del	-0.0502692
DFE1_weakly_del	-0.095125
DFE1_weakly_del	-0.0433338
DFE1_weakly_del	-0.0477275
DFE1_weakly_del	-0.0676292
DFE1_weakly_del	-0.0895505
DFE1_weakly_del	-0.0377374
DFE1_weakly_del	-0.0645869
DFE1_weakly_del	-0.051576
DFE1_weakly_del	-0.0263245
DFE1_weakly_del	-0.0301884
DFE1_weakly_del	-0.0556882
DFE1_weakly_del	-0.0774085
DFE1_weakly_del	-0.0644446
DFE1_weakly_del	-0.0483816
DFE1_weakly_del	-0.0327063
DFE1_weakly_del	-0.0472497
DFE1_weakly_del	-0.062053
DFE1_weakly_del	-0.0240249
DFE1_weakly_del	-0.0692493
DFE1_weakly_del	-0.0898839
DFE1_weakly_del	-0.010499
DFE1_weakly_del	-0.0864869
DFE1_weakly_del	-0.0575394
DFE1_weakly_del	-0.0454291
DFE1_weakly_del	-0.0129995
DFE1_weakly_del	-0.0124315
DFE1_weakly_del	-0.0375509
DFE1_weakly_del	-0.0328138
DFE1_weakly_del	-0.0173635
DFE1_weakly_del	-0.0165675
DFE1_weakly_del	-0.0680115
DFE1_weakly_del	-0.0117955
DFE1_weakly_del	-0.0733559
DFE1_weakly_del	-0.0256438
DFE1_weakly_del	-0.0298658
DFE1_weakly_del	-0.0136189
DFE1_weakly_del	-0.0940782
DFE1_weakly_del	-0.0715065
DFE1_weakly_del	-0.0338307
DFE1_weakly_del	-0.0391801
DFE1_weakly_del	-0.0774959
DFE1_weakly_del	-0.0328781
DFE1_weakly_del	-0.0418838
DFE1_weakly_del	-0.0639503
DFE1_weakly_del	-0.0543879
DFE1_weakly_del	-0.0536181
DFE1_weakly_del	-0.0782837
DFE1_weakly_del	-0.0349605
DFE1_weakly_del	-0.0464172
DFE1_weakly_del	-0.0742476
DFE1_weakly_del	-0.0693068
DFE1_weakly_del	-0.0309415
DFE1_weakly_del	-0.0490543
DFE1_weakly_del	-0.050603
DFE1_weakly_del	-0.0591741
DFE1_weakly_del	-0.0541307
DFE1_weakly_del	-0.0130611
DFE1_weakly_del	-0.0278975
DFE1_weakly_del	-0.0918837
DFE1_weakly_del	-0.0572876
DFE1_weakly_del	-0.0232205
DFE1_weakly_del	-0.0738918
DFE1_weakly_del	-0.0455746
DFE1_weakly_del	-0.0886565
DFE1_weakly_del	-0.0290486
DFE1_weakly_del	-0.0440554
DFE1_weakly_del	-0.0872551
DFE1_weakly_del	-0.0422963
DFE1_weakly_del	-0.0336684
DFE1_weakly_del	-0.0236778
DFE1_weakly_del	-0.0139671
DFE1_weakly_del	-0.0118562
DFE1_weakly_del	-0.0805502
DFE1_weakly_del	-0.0351017
DFE1_weakly_del	-0.0713744
DFE1_weakly_del	-0.0702171
DFE1_weakly_del	-0.0234591
DFE1_weakly_del	-0.0831947
DFE1_weakly_del	-0.0557965
DFE1_weakly_del	-0.0787331
DFE1_weakly_del	-0.0419077
DFE1_weakly_del	-0.0317845
DFE1_weakly_del	-0.0761286
DFE1_weakly_del	-0.0149514
DFE1_weakly_del	-0.0388385
DFE1_weakly_del	-0.0562096
DFE1_weakly_del	-0.0245721
DFE1_weakly_del	-0.0804817
DFE1_weakly_del	-0.0557084
DFE1_weakly_del	-0.0691462
DFE1_weakly_del	-0.0531041
DFE1_weakly_del	-0.0193059
DFE1_weakly_del	-0.0782138
DFE1_weakly_del	-0.0834711
DFE1_weakly_del	-0.0196977
DFE1_weakly_del	-0.08401
DFE1_weakly_del	-0.0505554
DFE1_weakly_del	-0.0133314
DFE1_weakly_del	-0.086761
DFE1_weakly_del	-0.0238749
DFE1_weakly_del	-0.0795016
DFE1_weakly_del	-0.0714897
DFE1_weakly_del	-0.0832771
DFE1_weakly_del	-0.0134022
DFE1_weakly_del	-0.0332249
DFE1_weakly_del	-0.0267266
DFE1_weakly_del	-0.0505226
DFE1_weakly_del	-0.0559753
DFE1_weakly_del	-0.0379776
DFE1_weakly_del	-0.0151906
DFE1_weakly_del	-0.0589909
DFE1_weakly_del	-0.0469107
DFE1_weakly_del	-0.0825671
DFE1_weakly_del	-0.0944056
DFE1_weakly_del	-0.0859067
DFE1_weakly_del	-0.0969274
DFE1_weakly_del	-0.0331649
DFE1_weakly_del	-0.0642808
DFE1_weakly_del	-0.0507902
DFE1_weakly_del	-0.0313895
DFE1_weakly_del	-0.0463044
DFE1_weakly_del	-0.0766088
DFE1_weakly_del	-0.0429231
DFE1_weakly_del	-0.0476919
DFE1_weakly_del	-0.0989968
DFE1_weakly_del	-0.0507109
DFE1_weakly_del	-0.0877258
DFE1_weakly_del	-0.0231274
DFE1_weakly_del	-0.0532325
DFE1_weakly_del	-0.0461282
DFE1_weakly_del	-0.0542357
DFE1_weakly_del	-0.0218443
DFE1_weakly_del	-0.0681135
DFE1_weakly_del	-0.0467194
DFE1_weakly_del	-0.0676775
DFE1_weakly_del	-0.0370633
DFE1_weakly_del	-0.0774997
DFE1_weakly_del	-0.0625466
DFE1_weakly_del	-0.0325702
DFE1_weakly_del	-0.0169255
DFE1_weakly_del	-0.0396223
DFE1_weakly_del	-0.0356181
DFE1_weakly_del	-0.0616169
DFE1_weakly_del	-0.0865873
DFE1_weakly_del	-0.0895849
DFE1_weakly_del	-0.0961948
DFE1_weakly_del	-0.0288386
DFE1_weakly_del	-0.0102893
DFE1_weakly_del	-0.0615678
DFE1_weakly_del	-0.0857899
DFE1_weakly_del	-0.0707283
DFE1_weakly_del	-0.0635616
DFE1_weakly_del	-0.0691657
DFE1_weakly_del	-0.0235496
DFE1_weakly_del	-0.0530051
DFE1_weakly_del	-0.0603021
DFE1_weakly_del	-0.0492116
DFE1_weakly_del	-0.0819633
DFE1_weakly_del	-0.0475733
DFE1_weakly_del	-0.0589727
DFE1_weakly_del	-0.0235179
DFE1_weakly_del	-0.039387
DFE1_weakly_del	-0.0976272
DFE1_weakly_del	-0.0644162
DFE1_weakly_del	-0.0100366
DFE1_weakly_del	-0.042279
DFE1_weakly_del	-0.0217445
DFE1_weakly_del	-0.0708138
DFE1_weakly_del	-0.0720076
DFE1_weakly_del	-0.0580369
DFE1_weakly_del	-0.0664284
DFE1_weakly_del	-0.0419679
DFE1_weakly_del	-0.0389803
DFE1_weakly_del	-0.0459117
DFE1_weakly_del	-0.0217422
DFE1_weakly_del	-0.0944344
DFE1_weakly_del	-0.0598194
DFE1_weakly_del	-0.0538228
DFE1_weakly_del	-0.0464954
DFE1_weakly_del	-0.0853785
DFE1_weakly_del	-0.0404877
DFE1_weakly_del	-0.0284721
DFE1_weakly_del	-0.0881547
DFE1_weakly_del	-0.0571959
DFE1_weakly_del	-0.020684
DFE1_weakly_del	-0.0819957
DFE1_weakly_del	-0.0620454
DFE1_weakly_del	-0.0581059
DFE1_weakly_del	-0.0893258
DFE1_weakly_del	-0.0479264
DFE1_weakly_del	-0.0376428
DFE1_weakly_del	-0.0373191
DFE1_weakly_del	-0.0627607
DFE1_weakly_del	-0.0261923
DFE1_weakly_del	-0.0851705
DFE1_weakly_del	-0.0926968
DFE1_weakly_del	-0.0130783
DFE1_weakly_del	-0.0645632
DFE1_weakly_del	-0.0233658
DFE1_weakly_del	-0.0812301
DFE1_weakly_del	-0.0600687
DFE1_weakly_del	-0.0926388
DFE1_weakly_del	-0.0511944
DFE1_weakly_del	-0.0641056
DFE1_weakly_del	-0.0133534
DFE1_weakly_del	-0.0904188
DFE1_weakly_del	-0.0344605
DFE1_weakly_del	-0.0356172
DFE1_weakly_del	-0.0900163
DFE1_weakly_del	-0.03439
DFE1_weakly_del	-0.0836601
DFE1_weakly_del	-0.0841156
DFE1_weakly_del	-0.0792792
DFE1_weakly_del	-0.0192787
DFE1_weakly_del	-0.0627351
DFE1_weakly_del	-0.036657
DFE1_weakly_del	-0.0871997
DFE1_weakly_del	-0.0116488
DFE1_weakly_del	-0.0474916
DFE1_weakly_del	-0.0963411
DFE1_weakly_del	-0.0548014
DFE1_weakly_del	-0.0328015
DFE1_weakly_del	-0.046003
DFE1_weakly_del	-0.064813
DFE1_weakly_del	-0.0716226
DFE1_weakly_del	-0.0315632
DFE1_weakly_del	-0.061642
DFE1_weakly_del	-0.0450165
DFE1_weakly_del	-0.0260955
DFE1_weakly_del	-0.0742132
DFE1_weakly_del	-0.063477
DFE1_weakly_del	-0.0573357
DFE1_weakly_del	-0.0884663
DFE1_weakly_del	-0.0182218
DFE1_weakly_del	-0.0640231
DFE1_weakly_del	-0.0649728
DFE1_weakly_del	-0.0840954
DFE1_weakly_del	-0.04615
DFE1_weakly_del	-0.0843427
DFE1_weakly_del	-0.081791
DFE1_weakly_del	-0.0220254
DFE1_weakly_del	-0.015564
DFE1_weakly_del	-0.0467109
DFE1_weakly_del	-0.072896
DFE1_weakly_del	-0.0551344
DFE1_weakly_del	-0.0152552
DFE1_weakly_del	-0.0875616
DFE1_weakly_del	-0.0326833
DFE1_weakly_del	-0.0310268
DFE1_weakly_del	-0.0313914
DFE1_weakly_del	-0.0204239
DFE1_weakly_del	-0.0464149
DFE1_weakly_del	-0.0477033
DFE1_weakly_del	-0.0289798
DFE1_weakly_del	-0.073432
DFE1_weakly_del	-0.068911
DFE1_weakly_del	-0.0481114
DFE1_weakly_del	-0.0981381
DFE1_weakly_del	-0.0630246
DFE1_weakly_del	-0.0927581
DFE1_weakly_del	-0.0533643
DFE1_weakly_del	-0.0574105
DFE1_weakly_del	-0.0505049
DFE1_weakly_del	-0.0133729
DFE1_weakly_del	-0.069764
DFE1_weakly_del	-0.0525292
DFE1_weakly_del	-0.0727517
DFE1_weakly_del	-0.0807954
DFE1_weakly_del	-0.0480613
DFE1_weakly_del	-0.047242
DFE1_weakly_del	-0.0348236
DFE1_weakly_del	-0.0352387
DFE1_weakly_del	-0.0105874
DFE1_weakly_del	-0.0264778
DFE1_weakly_del	-0.0995793
DFE1_weakly_del	-0.0290915
DFE1_weakly_del	-0.0320973
DFE1_weakly_del	-0.0489549
DFE1_weakly_del	-0.0360958
DFE1_weakly_del	-0.0814327
DFE1_weakly_del	-0.0613512
DFE1_weakly_del	-0.0744385
DFE1_weakly_del	-0.0611092
DFE1_weakly_del	-0.094264
DFE1_weakly_del	-0.0863824
DFE1_weakly_del	-0.0272033
DFE1_weakly_del	-0.0159054
DFE1_weakly_del	-0.0412634
DFE1_weakly_del	-0.0620691
DFE1_weakly_del	-0.0431145
DFE1_weakly_del	-0.0763007
DFE1_weakly_del	-0.0291105
DFE1_weakly_del	-0.0833165
DFE1_weakly_del	-0.0802352
DFE1_weakly_del	-0.0695796
DFE1_weakly_del	-0.0733538
DFE1_weakly_del	-0.0280446
DFE1_weakly_del	-0.0523383
DFE1_weakly_del	-0.0560755
DFE1_weakly_del	-0.0467887
DFE1_weakly_del	-0.0407381
DFE1_weakly_del	-0.0592402
DFE1_weakly_del	-0.049491
DFE1_weakly_del	-0.092201
DFE1_weakly_del	-0.0200336
DFE1_weakly_del	-0.0898913
DFE1_weakly_del	-0.0948263
DFE1_weakly_del	-0.0603082
DFE1_weakly_del	-0.0600742
DFE1_weakly_del	-0.0787224
DFE1_weakly_del	-0.0179226
DFE1_weakly_del	-0.0752919
DFE1_weakly_del	-0.0731894
DFE1_weakly_del	-0.0165966
DFE1_weakly_del	-0.0293653
DFE1_weakly_del	-0.0904047
DFE1_weakly_del	-0.0976004
DFE1_weakly_del	-0.0755605
DFE1_weakly_del	-0.082476
DFE1_weakly_del	-0.0645389
DFE1_weakly_del	-0.0571622
DFE1_weakly_del	-0.0994876
DFE1_weakly_del	-0.0848568
DFE1_weakly_del	-0.0292658
DFE1_weakly_del	-0.0372858
DFE1_weakly_del	-0.0758568
DFE1_weakly_del	-0.0892748
DFE1_weakly_del	-0.0714296
DFE1_weakly_del	-0.0830399
DFE1_weakly_del	-0.0852627
DFE1_weakly_del	-0.0219322
DFE1_weakly_del	-0.0140488
DFE1_weakly_del	-0.0503652
DFE1_weakly_del	-0.0982304
DFE1_weakly_del	-0.0603752
DFE1_weakly_del	-0.0912524
DFE1_weakly_del	-0.045018
DFE1_weakly_del	-0.029573
DFE1_weakly_del	-0.0994797
DFE1_weakly_del	-0.0912774
DFE1_weakly_del	-0.0484084
DFE1_weakly_del	-0.0790857
DFE1_weakly_del	-0.0226208
DFE1_weakly_del	-0.0338691
DFE1_weakly_del	-0.0991811
DFE1_weakly_del	-0.0727824
DFE1_weakly_del	-0.0939165
DFE1_weakly_del	-0.0167329
DFE1_weakly_del	-0.0721113
DFE1_weakly_del	-0.0934371
DFE1_weakly_del	-0.0436942
DFE1_weakly_del	-0.0762956
DFE1_weakly_del	-0.0150712
DFE1_weakly_del	-0.0197938
DFE1_weakly_del	-0.036302
DFE1_weakly_del	-0.0736237
DFE1_weakly_del	-0.0361496
DFE1_weakly_del	-0.0906774
DFE1_weakly_del	-0.037679
DFE1_weakly_del	-0.055635
DFE1_weakly_del	-0.011277
DFE1_weakly_del	-0.083477
DFE1_weakly_del	-0.0864613
DFE1_weakly_del	-0.0198456
DFE1_weakly_del	-0.0897738
DFE1_weakly_del	-0.0712962
DFE1_weakly_del	-0.0831063
DFE1_weakly_del	-0.067574
DFE1_weakly_del	-0.0174355
DFE1_weakly_del	-0.0748511
DFE1_weakly_del	-0.0270872
DFE1_weakly_del	-0.0999547
DFE1_weakly_del	-0.0869615
DFE1_weakly_del	-0.0221045
DFE1_weakly_del	-0.0368531
DFE1_weakly_del	-0.0898735
DFE1_weakly_del	-0.0553373
DFE1_weakly_del	-0.0227293
DFE1_weakly_del	-0.0401843
DFE1_weakly_del	-0.0974842
DFE1_weakly_del	-0.0135775
DFE1_weakly_del	-0.0288685
DFE1_weakly_del	-0.0760377
DFE1_weakly_del	-0.0218485
DFE1_weakly_del	-0.0342921
DFE1_weakly_del	-0.0210943
DFE1_weakly_del	-0.0976548
DFE1_weakly_del	-0.0695203
DFE1_weakly_del	-0.0648502
DFE1_weakly_del	-0.0476619
DFE1_weakly_del	-0.0353136
DFE1_weakly_del	-0.0514202
DFE1_weakly_del	-0.0726074
DFE1_weakly_del	-0.0508517
DFE1_weakly_del	-0.0738987
DFE1_weakly_del	-0.0976322
DFE1_weakly_del	-0.0196662
DFE1_weakly_del	-0.0677644
DFE1_weakly_del	-0.0424929
DFE1_weakly_del	-0.0197732
DFE1_weakly_del	-0.0555838
DFE1_weakly_del	-0.031148
DFE1_weakly_del	-0.0313213
DFE1_weakly_del	-0.074098
DFE1_weakly_del	-0.0101281
DFE1_weakly_del	-0.0763632
DFE1_weakly_del	-0.0953705
DFE1_weakly_del	-0.0868928
DFE1_weakly_del	-0.085818
DFE1_weakly_del	-0.011946
DFE1_weakly_del	-0.0361762
DFE1_weakly_del	-0.0282298
DFE1_weakly_del	-0.0852575
DFE1_weakly_del	-0.0262599
DFE1_weakly_del	-0.031227
DFE1_weakly_del	-0.0705513
DFE1_weakly_del	-0.0427628
DFE1_weakly_del	-0.0984813
DFE1_weakly_del	-0.0886194
DFE1_weakly_del	-0.0611915
DFE1_weakly_del	-0.098068
DFE1_weakly_del	-0.0468009
DFE1_weakly_del	-0.0497942
DFE1_weakly_del	-0.0134767
DFE1_weakly_del	-0.0526987
DFE1_weakly_del	-0.0261815
DFE1_weakly_del	-0.0490602
DFE1_weakly_del	-0.0591568
DFE1_weakly_del	-0.0248352
DFE1_weakly_del	-0.0992123
DFE1_weakly_del	-0.0992094
DFE1_weakly_del	-0.0610069
DFE1_weakly_del	-0.0455115
DFE1_weakly_del	-0.0373904
DFE1_weakly_del	-0.0520487
DFE1_weakly_del	-0.0624704
DFE1_weakly_del	-0.0210925
DFE1_weakly_del	-0.0316733
DFE1_weakly_del	-0.0557128
DFE1_weakly_del	-0.0760303
DFE1_weakly_del	-0.0539301
DFE1_weakly_del	-0.0573413
DFE1_weakly_del	-0.0925269
DFE1_weakly_del	-0.0103227
DFE1_weakly_del	-0.083291
DFE1_weakly_del	-0.0185697
DFE1_weakly_del	-0.0917451
DFE1_weakly_del	-0.049591
DFE1_weakly_del	-0.0710591
DFE1_weakly_del	-0.0864901
DFE1_weakly_del	-0.0941144
DFE1_weakly_del	-0.0869878
DFE1_weakly_del	-0.060753
DFE1_weakly_del	-0.0128915
DFE1_weakly_del	-0.0220142
DFE1_weakly_del	-0.0370332
DFE1_weakly_del	-0.0163175
DFE1_weakly_del	-0.0935692
DFE1_weakly_del	-0.0357277
DFE1_weakly_del	-0.0854125
DFE1_weakly_del	-0.0383051
DFE1_weakly_del	-0.0748054
DFE1_weakly_del	-0.0120164
DFE1_weakly_del	-0.0191006
DFE1_weakly_del	-0.0147981
DFE1_weakly_del	-0.0293952
DFE1_weakly_del	-0.0615508
DFE1_weakly_del	-0.0739549
DFE1_weakly_del	-0.0519433
DFE1_weakly_del	-0.0602926
DFE1_weakly_del	-0.016289
DFE1_weakly_del	-0.0943165
DFE1_weakly_del	-0.0398879
DFE1_weakly_del	-0.0928463
DFE1_weakly_del	-0.0303262
DFE1_weakly_del	-0.0599258
DFE1_weakly_del	-0.0657989
DFE1_weakly_del	-0.0378521
DFE1_weakly_del	-0.0938356
DFE1_weakly_del	-0.0720983
DFE1_weakly_del	-0.0114145
DFE1_weakly_del	-0.0191438
DFE1_weakly_del	-0.0366494
DFE1_weakly_del	-0.089268
DFE1_weakly_del	-0.0625823
DFE1_weakly_del	-0.0732708
DFE1_weakly_del	-0.0756965
DFE1_weakly_del	-0.043448
DFE1_weakly_del	-0.0500338
DFE1_weakly_del	-0.0376035
DFE1_weakly_del	-0.0103456
DFE1_weakly_del	-0.0646433
DFE1_weakly_del	-0.0996854
DFE1_weakly_del	-0.0642059
DFE1_weakly_del	-0.0745679
DFE1_weakly_del	-0.0803528
DFE1_weakly_del	-0.0146053
DFE1_weakly_del	-0.0356498
DFE1_weakly_del	-0.0747159
DFE1_weakly_del	-0.0341806
DFE1_weakly_del	-0.0265414
DFE1_weakly_del	-0.069881
DFE1_weakly_del	-0.0297895
DFE1_weakly_del	-0.0778039
DFE1_weakly_del	-0.06624
DFE1_weakly_del	-0.091388
DFE1_weakly_del	-0.0365352
DFE1_weakly_del	-0.0532315
DFE1_weakly_del	-0.0147904
DFE1_weakly_del	-0.066497
DFE1_weakly_del	-0.0113386
DFE1_weakly_del	-0.012548
DFE1_weakly_del	-0.0111772
DFE1_weakly_del	-0.0207535
DFE1_weakly_del	-0.0971062
DFE1_weakly_del	-0.0203742
DFE1_weakly_del	-0.040379
DFE1_weakly_del	-0.0999212
DFE1_weakly_del	-0.0605012
DFE1_weakly_del	-0.0565795
DFE1_weakly_del	-0.0449198
DFE1_weakly_del	-0.0840681
DFE1_weakly_del	-0.0615788
DFE1_weakly_del	-0.0942252
DFE1_weakly_del	-0.0859428
DFE1_weakly_del	-0.0100166
DFE1_weakly_del	-0.0800309
DFE1_weakly_del	-0.0519838
[truncated: 18,001 more rows]

## Sheet: Suppl-Figure-1b
model	sample_size	num_bootstraps	min_defined_codons	num_codons	N_sites	S_sites	N_diffs	S_diffs	num_replicates	piNpiS	piN_m_piS	boot_piN_SE	boot_piS_SE	boot_piN_over_piS_SE	boot_piN_over_piS_P	boot_piN_m_piS_SE	P_value	boot_piN_gt_piS_count	boot_piN_eq_piS_count	boot_piN_lt_piS_count	ASL_piN_gt_piS_P	ASL_piN_lt_piS_P	P_ALS	Q_ASL_BH	Q_Z_BH
Neu/DFE1	100	1000	6	10000	20000	10000	0.0809697	0.118883	1000	0.340544	-7.8398e-06	6.48842e-07	1.41897e-06	0.0677097	4.91826e-07	1.51574e-06	2.31287e-07	0	0	1000	1	0	0.001	0.001	3.08382e-07
Neu/DFE2	100	1000	6	10000	20000	10000	0.0383859	0.0974768	1000	0.196897	-7.82838e-06	4.51136e-07	1.41785e-06	0.058991	0.00084459	1.46142e-06	8.47604e-08	0	0	1000	1	0	0.001	0.001	1.35617e-07
Sel/DFE1	100	1000	6	10000	20000	10000	0.743265	0.741744	1000	0.501025	-3.70112e-05	2.18049e-06	4.47459e-06	0.0413444	8.44658e-34	4.83333e-06	1.89612e-14	0	0	1000	1	0	0.001	0.001	5.05631e-14
Sel/DFE2	100	1000	6	10000	20000	10000	0.231121	0.679267	1000	0.170126	-5.63706e-05	1.20226e-06	4.15066e-06	0.0201546	3.14538e-17	4.08661e-06	2.77027e-43	0	0	1000	1	0	0.001	0.001	2.21621e-42

## Sheet: Suppl-Figure-1c
model	sample_size	rep	mut_count	mean_MAF	median_MAF	sd_MAF	Q1_MAF	Q3_MAF
Emp/BloomDFE	100	1	29	0.0834483	0.04	0.104276	0.03	0.07
Emp/BloomDFE	100	2	29	0.125862	0.06	0.145345	0.04	0.1
Emp/BloomDFE	100	3	35	0.0814286	0.05	0.0726046	0.035	0.105
Emp/BloomDFE	100	4	32	0.137813	0.09	0.124686	0.04	0.18
Emp/BloomDFE	100	5	29	0.121379	0.04	0.128027	0.04	0.16
Emp/BloomDFE	100	6	31	0.0964516	0.04	0.112385	0.03	0.1
Emp/BloomDFE	100	7	36	0.0838889	0.055	0.0765797	0.03	0.09
Emp/BloomDFE	100	8	25	0.076	0.05	0.0759386	0.03	0.08
Emp/BloomDFE	100	9	26	0.0915385	0.07	0.0808303	0.04	0.1
Emp/BloomDFE	100	10	38	0.0739474	0.04	0.0863537	0.03	0.0775
Emp/BloomDFE	100	11	27	0.101852	0.05	0.127582	0.04	0.085
Emp/BloomDFE	100	12	36	0.104167	0.06	0.109162	0.04	0.1025
Emp/BloomDFE	100	13	30	0.0886667	0.04	0.106859	0.03	0.095
Emp/BloomDFE	100	14	36	0.115	0.05	0.121267	0.03	0.15
Emp/BloomDFE	100	15	32	0.108125	0.065	0.0828305	0.04	0.1725
Emp/BloomDFE	100	16	44	0.0977273	0.075	0.0897766	0.03	0.13
Emp/BloomDFE	100	17	28	0.109286	0.065	0.109237	0.0375	0.145
Emp/BloomDFE	100	18	33	0.109091	0.08	0.0950777	0.03	0.18
Emp/BloomDFE	100	19	27	0.106296	0.05	0.138263	0.03	0.075
Emp/BloomDFE	100	20	21	0.124762	0.05	0.134856	0.03	0.15
Emp/BloomDFE	100	21	25	0.1156	0.08	0.112808	0.04	0.14
Emp/BloomDFE	100	22	26	0.0626923	0.05	0.0588257	0.04	0.06
Emp/BloomDFE	100	23	26	0.0673077	0.04	0.0505615	0.03	0.0975
Emp/BloomDFE	100	24	32	0.0940625	0.04	0.114775	0.03	0.0825
Emp/BloomDFE	100	25	28	0.0817857	0.04	0.0936919	0.03	0.07
Emp/BloomDFE	100	26	33	0.129697	0.08	0.132086	0.05	0.11
Emp/BloomDFE	100	27	32	0.104063	0.055	0.103981	0.03	0.1475
Emp/BloomDFE	100	28	48	0.079375	0.05	0.0674901	0.0375	0.0925
Emp/BloomDFE	100	29	36	0.0991667	0.05	0.0960766	0.03	0.125
Emp/BloomDFE	100	30	28	0.130357	0.04	0.154356	0.03	0.1425
Emp/BloomDFE	100	31	29	0.111724	0.06	0.115142	0.04	0.12
Emp/BloomDFE	100	32	26	0.103077	0.05	0.115231	0.04	0.105
Emp/BloomDFE	100	33	34	0.0947059	0.05	0.107146	0.04	0.08
Emp/BloomDFE	100	34	41	0.10439	0.04	0.117645	0.04	0.15
Emp/BloomDFE	100	35	29	0.0903448	0.06	0.0943959	0.04	0.08
Emp/BloomDFE	100	36	37	0.103784	0.05	0.12685	0.04	0.09
Emp/BloomDFE	100	37	27	0.132593	0.07	0.129781	0.03	0.185
Emp/BloomDFE	100	38	28	0.152857	0.1	0.11838	0.0575	0.2625
Emp/BloomDFE	100	39	42	0.0988095	0.055	0.0969587	0.03	0.11
Emp/BloomDFE	100	40	25	0.0748	0.04	0.0801623	0.03	0.09
Emp/BloomDFE	100	41	27	0.167037	0.1	0.143415	0.065	0.24
Emp/BloomDFE	100	42	33	0.114545	0.07	0.105833	0.04	0.14
Emp/BloomDFE	100	43	29	0.0937931	0.05	0.07894	0.03	0.15
Emp/BloomDFE	100	44	35	0.11	0.06	0.111593	0.035	0.14
Emp/BloomDFE	100	45	49	0.062449	0.05	0.0374461	0.03	0.07
Emp/BloomDFE	100	46	39	0.121795	0.07	0.11514	0.035	0.185
Emp/BloomDFE	100	47	31	0.0716129	0.04	0.0763805	0.03	0.07
Emp/BloomDFE	100	48	40	0.06825	0.05	0.0513354	0.03	0.0825
Emp/BloomDFE	100	49	16	0.105	0.06	0.100664	0.0375	0.135
Emp/BloomDFE	100	50	16	0.128125	0.045	0.158292	0.0375	0.135
Emp/BloomDFE	100	51	22	0.142727	0.085	0.137258	0.0425	0.2075
Emp/BloomDFE	100	52	26	0.0815385	0.055	0.0750835	0.03	0.0875
Emp/BloomDFE	100	53	33	0.0878788	0.05	0.0815382	0.04	0.11
Emp/BloomDFE	100	54	31	0.110968	0.04	0.135311	0.03	0.11
Emp/BloomDFE	100	55	43	0.0918605	0.05	0.108546	0.04	0.085
Emp/BloomDFE	100	56	26	0.127692	0.06	0.123816	0.04	0.1875
Emp/BloomDFE	100	57	26	0.103846	0.07	0.0902475	0.04	0.11
Emp/BloomDFE	100	58	34	0.0829412	0.04	0.0880609	0.03	0.0875
Emp/BloomDFE	100	59	33	0.103636	0.07	0.103827	0.03	0.12
Emp/BloomDFE	100	60	43	0.0855814	0.04	0.0882988	0.03	0.11
Emp/BloomDFE	100	61	35	0.107143	0.07	0.101563	0.03	0.15
Emp/BloomDFE	100	62	37	0.107297	0.06	0.116563	0.04	0.12
Emp/BloomDFE	100	63	27	0.0844444	0.04	0.108781	0.03	0.065
Emp/BloomDFE	100	64	25	0.1292	0.09	0.118424	0.03	0.18
Emp/BloomDFE	100	65	23	0.0773913	0.04	0.0898594	0.03	0.075
Emp/BloomDFE	100	66	32	0.14	0.045	0.14743	0.03	0.2175
Emp/BloomDFE	100	67	21	0.119524	0.08	0.0955759	0.04	0.18
Emp/BloomDFE	100	68	36	0.129167	0.06	0.131787	0.04	0.2075
Emp/BloomDFE	100	69	39	0.0928205	0.04	0.0869649	0.03	0.13
Emp/BloomDFE	100	70	29	0.0913793	0.05	0.0819287	0.04	0.09
Emp/BloomDFE	100	71	28	0.0817857	0.05	0.0766451	0.04	0.085
Emp/BloomDFE	100	72	24	0.107083	0.04	0.13795	0.03	0.1
Emp/BloomDFE	100	73	24	0.12875	0.04	0.143688	0.03	0.18
Emp/BloomDFE	100	74	39	0.0882051	0.05	0.0839759	0.04	0.11
Emp/BloomDFE	100	75	46	0.0815217	0.05	0.0970216	0.04	0.06
Emp/BloomDFE	100	76	36	0.113889	0.065	0.118352	0.0375	0.14
Emp/BloomDFE	100	77	43	0.0618605	0.04	0.0648168	0.035	0.06
Emp/BloomDFE	100	78	40	0.11	0.06	0.111975	0.04	0.15
Emp/BloomDFE	100	79	41	0.0978049	0.06	0.0970699	0.03	0.12
Emp/BloomDFE	100	80	33	0.11303	0.05	0.12264	0.03	0.15
Emp/BloomDFE	100	81	49	0.0895918	0.06	0.0778877	0.04	0.12
Emp/BloomDFE	100	82	25	0.098	0.07	0.0999166	0.04	0.1
Emp/BloomDFE	100	83	35	0.105143	0.05	0.112469	0.04	0.145
Emp/BloomDFE	100	84	50	0.0786	0.04	0.0942643	0.0325	0.07
Emp/BloomDFE	100	85	40	0.10975	0.06	0.116784	0.03	0.1225
Emp/BloomDFE	100	86	31	0.121935	0.07	0.127028	0.04	0.135
Emp/BloomDFE	100	87	20	0.123	0.055	0.125325	0.04	0.1575
Emp/BloomDFE	100	88	21	0.149048	0.1	0.144184	0.04	0.22
Emp/BloomDFE	100	89	26	0.0753846	0.04	0.0992061	0.03	0.06
Emp/BloomDFE	100	90	34	0.104118	0.06	0.10891	0.04	0.1
Emp/BloomDFE	100	91	30	0.134333	0.08	0.130719	0.05	0.1675
Emp/BloomDFE	100	92	25	0.1548	0.1	0.140627	0.04	0.25
Emp/BloomDFE	100	93	28	0.124286	0.065	0.122154	0.04	0.1725
Emp/BloomDFE	100	94	33	0.16303	0.1	0.14681	0.04	0.23
Emp/BloomDFE	100	95	35	0.118	0.06	0.114193	0.04	0.16
Emp/BloomDFE	100	96	26	0.113846	0.06	0.107929	0.03	0.1725
Emp/BloomDFE	100	97	40	0.09025	0.055	0.0991111	0.04	0.1
Emp/BloomDFE	100	98	31	0.123871	0.08	0.115893	0.04	0.135
Emp/BloomDFE	100	99	29	0.117241	0.04	0.127557	0.03	0.14
Emp/BloomDFE	100	100	29	0.111724	0.05	0.114301	0.03	0.13
Emp/BloomDFE	1000	1	21	0.0986667	0.047	0.109673	0.034	0.095
Emp/BloomDFE	1000	2	26	0.136038	0.0545	0.161326	0.0395	0.1325
Emp/BloomDFE	1000	3	31	0.0786452	0.044	0.0753191	0.0305	0.0945
Emp/BloomDFE	1000	4	29	0.147655	0.107	0.122585	0.049	0.197
Emp/BloomDFE	1000	5	24	0.138	0.069	0.13081	0.04	0.21575
Emp/BloomDFE	1000	6	22	0.117045	0.0635	0.116857	0.042	0.1335
Emp/BloomDFE	1000	7	40	0.071025	0.038	0.0785067	0.03075	0.084
Emp/BloomDFE	1000	8	19	0.0915789	0.056	0.0863393	0.044	0.105
Emp/BloomDFE	1000	9	24	0.0890833	0.0715	0.0734065	0.03675	0.11275
Emp/BloomDFE	1000	10	33	0.0777879	0.042	0.087979	0.032	0.079
Emp/BloomDFE	1000	11	27	0.0911111	0.048	0.121296	0.029	0.0655
Emp/BloomDFE	1000	12	36	0.0926944	0.0525	0.0974951	0.0335	0.09825
Emp/BloomDFE	1000	13	24	0.0910417	0.0475	0.114425	0.032	0.07775
Emp/BloomDFE	1000	14	31	0.13329	0.067	0.134899	0.039	0.1695
Emp/BloomDFE	1000	15	37	0.100054	0.07	0.0823532	0.041	0.138
Emp/BloomDFE	1000	16	38	0.102868	0.082	0.0897212	0.04125	0.125
Emp/BloomDFE	1000	17	24	0.115458	0.0725	0.107835	0.04075	0.15875
Emp/BloomDFE	1000	18	24	0.126792	0.1095	0.0926963	0.0495	0.1805
Emp/BloomDFE	1000	19	24	0.113167	0.0455	0.138576	0.03875	0.08975
Emp/BloomDFE	1000	20	22	0.116	0.0565	0.126943	0.03725	0.1255
Emp/BloomDFE	1000	21	25	0.11636	0.062	0.121531	0.042	0.123
Emp/BloomDFE	1000	22	28	0.0578571	0.037	0.0658285	0.02875	0.059
Emp/BloomDFE	1000	23	27	0.0682963	0.048	0.0533247	0.031	0.0805
Emp/BloomDFE	1000	24	26	0.106846	0.064	0.119505	0.03525	0.1
Emp/BloomDFE	1000	25	23	0.0958696	0.048	0.0974937	0.0315	0.0925
Emp/BloomDFE	1000	26	28	0.1395	0.088	0.1365	0.041	0.16925
Emp/BloomDFE	1000	27	31	0.111581	0.06	0.113948	0.0375	0.127
Emp/BloomDFE	1000	28	42	0.0810238	0.052	0.0759327	0.03575	0.0895
Emp/BloomDFE	1000	29	31	0.110484	0.066	0.109781	0.0305	0.1575
Emp/BloomDFE	1000	30	31	0.113419	0.043	0.134698	0.035	0.124
Emp/BloomDFE	1000	31	27	0.114963	0.058	0.120194	0.038	0.153
Emp/BloomDFE	1000	32	23	0.11	0.05	0.120373	0.038	0.142
Emp/BloomDFE	1000	33	29	0.102621	0.052	0.116482	0.036	0.099
Emp/BloomDFE	1000	34	29	0.113138	0.056	0.113092	0.035	0.148
Emp/BloomDFE	1000	35	26	0.0926154	0.05	0.104176	0.03425	0.08975
Emp/BloomDFE	1000	36	36	0.104667	0.047	0.135992	0.0335	0.08325
Emp/BloomDFE	1000	37	26	0.125231	0.055	0.124991	0.0345	0.214
Emp/BloomDFE	1000	38	28	0.140679	0.0955	0.11468	0.044	0.24825
Emp/BloomDFE	1000	39	41	0.0992195	0.054	0.101018	0.03	0.128
Emp/BloomDFE	1000	40	20	0.08065	0.0455	0.0868352	0.031	0.10075
Emp/BloomDFE	1000	41	25	0.17344	0.122	0.145438	0.063	0.289
Emp/BloomDFE	1000	42	37	0.108324	0.065	0.104401	0.04	0.12
Emp/BloomDFE	1000	43	25	0.10556	0.06	0.0870656	0.03	0.165
Emp/BloomDFE	1000	44	28	0.130714	0.0595	0.134906	0.03675	0.17875
Emp/BloomDFE	1000	45	48	0.052375	0.045	0.0287769	0.03	0.057
Emp/BloomDFE	1000	46	40	0.118025	0.052	0.12124	0.0345	0.1685
Emp/BloomDFE	1000	47	26	0.0740769	0.047	0.0795442	0.03275	0.07025
Emp/BloomDFE	1000	48	37	0.071973	0.057	0.054376	0.038	0.072
Emp/BloomDFE	1000	49	15	0.113533	0.045	0.123992	0.0325	0.146
Emp/BloomDFE	1000	50	14	0.146429	0.074	0.150965	0.04525	0.22325
Emp/BloomDFE	1000	51	23	0.124174	0.066	0.123634	0.04	0.1695
Emp/BloomDFE	1000	52	24	0.0865833	0.0605	0.0898201	0.03525	0.08625
Emp/BloomDFE	1000	53	27	0.100407	0.069	0.0905476	0.04	0.13
Emp/BloomDFE	1000	54	30	0.1154	0.0405	0.140784	0.03025	0.11575
Emp/BloomDFE	1000	55	45	0.0827556	0.04	0.111891	0.03	0.062
Emp/BloomDFE	1000	56	29	0.119379	0.059	0.129399	0.033	0.166
Emp/BloomDFE	1000	57	23	0.100913	0.06	0.0928204	0.036	0.1375
Emp/BloomDFE	1000	58	34	0.0830588	0.0425	0.0943176	0.034	0.06925
Emp/BloomDFE	1000	59	30	0.109767	0.0775	0.104298	0.03175	0.131
Emp/BloomDFE	1000	60	35	0.092	0.049	0.099243	0.032	0.099
Emp/BloomDFE	1000	61	32	0.114406	0.0665	0.102455	0.0365	0.16675
Emp/BloomDFE	1000	62	36	0.108722	0.0505	0.115384	0.0395	0.1465
Emp/BloomDFE	1000	63	22	0.0935455	0.04	0.1133	0.03025	0.0705
Emp/BloomDFE	1000	64	25	0.12888	0.098	0.120678	0.039	0.149
Emp/BloomDFE	1000	65	24	0.0717917	0.043	0.0855102	0.0365	0.055
Emp/BloomDFE	1000	66	33	0.132697	0.043	0.140559	0.031	0.189
Emp/BloomDFE	1000	67	23	0.10813	0.072	0.104593	0.0285	0.164
Emp/BloomDFE	1000	68	36	0.118167	0.045	0.130323	0.0305	0.18125
Emp/BloomDFE	1000	69	30	0.107167	0.082	0.0902908	0.038	0.14075
Emp/BloomDFE	1000	70	38	0.0716579	0.0445	0.0644324	0.03125	0.068
Emp/BloomDFE	1000	71	23	0.0920435	0.068	0.0849441	0.0415	0.1075
Emp/BloomDFE	1000	72	21	0.123095	0.039	0.150055	0.035	0.145
Emp/BloomDFE	1000	73	22	0.1455	0.068	0.156331	0.03	0.19975
Emp/BloomDFE	1000	74	34	0.0865882	0.059	0.0852444	0.033	0.1
Emp/BloomDFE	1000	75	42	0.0870714	0.048	0.0970118	0.0325	0.09575
Emp/BloomDFE	1000	76	30	0.1238	0.0655	0.121535	0.04125	0.1695
Emp/BloomDFE	1000	77	37	0.0629459	0.043	0.0721634	0.03	0.065
Emp/BloomDFE	1000	78	35	0.111171	0.057	0.109602	0.038	0.1415
Emp/BloomDFE	1000	79	35	0.105914	0.064	0.102194	0.0345	0.128
Emp/BloomDFE	1000	80	27	0.128481	0.073	0.125125	0.037	0.186
Emp/BloomDFE	1000	81	42	0.0946905	0.0535	0.0910755	0.03725	0.12225
Emp/BloomDFE	1000	82	25	0.0966	0.07	0.0999062	0.031	0.1
Emp/BloomDFE	1000	83	34	0.100235	0.051	0.114968	0.032	0.12675
Emp/BloomDFE	1000	84	41	0.0875366	0.05	0.09638	0.037	0.1
Emp/BloomDFE	1000	85	36	0.11475	0.057	0.116984	0.033	0.12875
Emp/BloomDFE	1000	86	29	0.114655	0.054	0.129967	0.032	0.121
Emp/BloomDFE	1000	87	19	0.127526	0.057	0.129536	0.034	0.1735
Emp/BloomDFE	1000	88	23	0.139783	0.066	0.13983	0.037	0.198
Emp/BloomDFE	1000	89	26	0.0741154	0.0355	0.0921435	0.029	0.06875
Emp/BloomDFE	1000	90	27	0.123037	0.065	0.126101	0.0375	0.1475
Emp/BloomDFE	1000	91	28	0.140179	0.0985	0.132531	0.045	0.17025
Emp/BloomDFE	1000	92	25	0.15628	0.092	0.141064	0.045	0.281
Emp/BloomDFE	1000	93	28	0.118214	0.0845	0.112913	0.03275	0.153
Emp/BloomDFE	1000	94	34	0.1485	0.076	0.138076	0.0385	0.23875
Emp/BloomDFE	1000	95	35	0.114771	0.047	0.119635	0.032	0.1605
Emp/BloomDFE	1000	96	22	0.123773	0.0735	0.117355	0.044	0.1815
Emp/BloomDFE	1000	97	35	0.0879143	0.058	0.0980904	0.043	0.088
Emp/BloomDFE	1000	98	29	0.130379	0.073	0.124949	0.04	0.168
Emp/BloomDFE	1000	99	29	0.120172	0.065	0.131836	0.03	0.117
Emp/BloomDFE	1000	100	27	0.112222	0.052	0.118575	0.037	0.1255
Emp/Flynn10pct	100	1	72	0.169444	0.09	0.148901	0.0575	0.2925
Emp/Flynn10pct	100	2	76	0.180132	0.105	0.162444	0.04	0.315
Emp/Flynn10pct	100	3	71	0.147465	0.07	0.146792	0.04	0.23
Emp/Flynn10pct	100	4	69	0.169565	0.09	0.154581	0.04	0.26
Emp/Flynn10pct	100	5	67	0.141791	0.08	0.131874	0.04	0.22
Emp/Flynn10pct	100	6	77	0.171039	0.1	0.139488	0.06	0.26
Emp/Flynn10pct	100	7	63	0.116349	0.06	0.119977	0.04	0.16
Emp/Flynn10pct	100	8	74	0.134459	0.07	0.134043	0.04	0.1975
Emp/Flynn10pct	100	9	78	0.121795	0.07	0.111341	0.04	0.1775
Emp/Flynn10pct	100	10	63	0.154762	0.08	0.139745	0.05	0.235
Emp/Flynn10pct	100	11	70	0.164286	0.11	0.127297	0.06	0.24
Emp/Flynn10pct	100	12	84	0.137143	0.085	0.120136	0.04	0.2125
Emp/Flynn10pct	100	13	89	0.147079	0.1	0.123345	0.05	0.21
Emp/Flynn10pct	100	14	75	0.146267	0.07	0.138611	0.04	0.22
Emp/Flynn10pct	100	15	80	0.134625	0.085	0.114946	0.05	0.18
Emp/Flynn10pct	100	16	78	0.155513	0.11	0.121609	0.07	0.2075
Emp/Flynn10pct	100	17	81	0.174444	0.09	0.158153	0.04	0.3
Emp/Flynn10pct	100	18	89	0.17764	0.13	0.144199	0.06	0.29
Emp/Flynn10pct	100	19	86	0.13	0.07	0.117293	0.04	0.1975
Emp/Flynn10pct	100	20	77	0.161688	0.12	0.125891	0.05	0.26
Emp/Flynn10pct	100	21	55	0.163455	0.12	0.120142	0.07	0.25
Emp/Flynn10pct	100	22	75	0.148933	0.09	0.134843	0.04	0.215
Emp/Flynn10pct	100	23	71	0.139577	0.07	0.132443	0.04	0.22
Emp/Flynn10pct	100	24	67	0.120746	0.08	0.108367	0.04	0.175
Emp/Flynn10pct	100	25	73	0.16137	0.07	0.151779	0.04	0.28
Emp/Flynn10pct	100	26	80	0.152125	0.08	0.124124	0.05	0.26
Emp/Flynn10pct	100	27	77	0.145195	0.08	0.14084	0.04	0.22
Emp/Flynn10pct	100	28	78	0.150385	0.09	0.13631	0.04	0.2425
Emp/Flynn10pct	100	29	74	0.171622	0.13	0.141189	0.06	0.2575
Emp/Flynn10pct	100	30	73	0.126575	0.06	0.12439	0.04	0.19
Emp/Flynn10pct	100	31	97	0.132784	0.08	0.128199	0.04	0.18
Emp/Flynn10pct	100	32	72	0.1525	0.105	0.129188	0.0475	0.22
Emp/Flynn10pct	100	33	69	0.145217	0.09	0.121517	0.05	0.24
Emp/Flynn10pct	100	34	74	0.148919	0.11	0.116872	0.0425	0.22
Emp/Flynn10pct	100	35	68	0.147206	0.08	0.143432	0.04	0.2
Emp/Flynn10pct	100	36	62	0.134677	0.085	0.117762	0.0425	0.2075
Emp/Flynn10pct	100	37	78	0.159744	0.085	0.15085	0.05	0.2475
Emp/Flynn10pct	100	38	71	0.151408	0.1	0.127831	0.05	0.215
Emp/Flynn10pct	100	39	73	0.145068	0.09	0.134816	0.05	0.19
Emp/Flynn10pct	100	40	71	0.176197	0.15	0.13388	0.05	0.28
Emp/Flynn10pct	100	41	90	0.147333	0.075	0.13591	0.04	0.2375
Emp/Flynn10pct	100	42	69	0.172609	0.11	0.144432	0.05	0.28
Emp/Flynn10pct	100	43	77	0.149221	0.12	0.123967	0.05	0.19
Emp/Flynn10pct	100	44	59	0.142712	0.1	0.135911	0.04	0.17
Emp/Flynn10pct	100	45	80	0.146	0.105	0.128984	0.04	0.1925
Emp/Flynn10pct	100	46	80	0.157375	0.095	0.135336	0.0475	0.26
Emp/Flynn10pct	100	47	74	0.138649	0.08	0.128642	0.04	0.1975
Emp/Flynn10pct	100	48	65	0.144154	0.09	0.129167	0.04	0.21
Emp/Flynn10pct	100	49	60	0.150667	0.09	0.129312	0.05	0.2125
Emp/Flynn10pct	100	50	64	0.124688	0.065	0.12476	0.04	0.1575
Emp/Flynn10pct	100	51	73	0.146438	0.08	0.139487	0.04	0.21
Emp/Flynn10pct	100	52	89	0.160225	0.1	0.138203	0.05	0.26
Emp/Flynn10pct	100	53	66	0.146667	0.08	0.140782	0.04	0.2175
Emp/Flynn10pct	100	54	80	0.15325	0.07	0.152695	0.04	0.235
Emp/Flynn10pct	100	55	77	0.141169	0.09	0.119978	0.05	0.2
Emp/Flynn10pct	100	56	81	0.189383	0.17	0.144416	0.05	0.31
Emp/Flynn10pct	100	57	68	0.149265	0.11	0.1247	0.05	0.2125
Emp/Flynn10pct	100	58	77	0.15026	0.1	0.132188	0.05	0.2
Emp/Flynn10pct	100	59	80	0.170125	0.115	0.133241	0.06	0.2525
Emp/Flynn10pct	100	60	67	0.117612	0.06	0.110592	0.04	0.17
Emp/Flynn10pct	100	61	84	0.161548	0.11	0.142698	0.05	0.2425
Emp/Flynn10pct	100	62	81	0.144568	0.08	0.137496	0.04	0.18
Emp/Flynn10pct	100	63	86	0.130698	0.085	0.120595	0.0425	0.175
Emp/Flynn10pct	100	64	58	0.134138	0.09	0.120991	0.0425	0.21
Emp/Flynn10pct	100	65	82	0.161341	0.1	0.140649	0.0425	0.245
Emp/Flynn10pct	100	66	68	0.152059	0.085	0.139365	0.04	0.23
Emp/Flynn10pct	100	67	71	0.119014	0.08	0.102597	0.05	0.155
Emp/Flynn10pct	100	68	51	0.150196	0.09	0.137441	0.045	0.185
Emp/Flynn10pct	100	69	79	0.174304	0.09	0.15921	0.045	0.295
Emp/Flynn10pct	100	70	78	0.153205	0.09	0.134507	0.05	0.24
Emp/Flynn10pct	100	71	86	0.163488	0.08	0.148813	0.05	0.2875
Emp/Flynn10pct	100	72	84	0.156071	0.115	0.127903	0.05	0.23
Emp/Flynn10pct	100	73	62	0.155484	0.11	0.129737	0.05	0.26
Emp/Flynn10pct	100	74	69	0.138696	0.07	0.135678	0.04	0.19
Emp/Flynn10pct	100	75	61	0.16623	0.11	0.140537	0.05	0.25
Emp/Flynn10pct	100	76	69	0.13942	0.09	0.1205	0.05	0.18
Emp/Flynn10pct	100	77	78	0.165128	0.105	0.149638	0.04	0.2675
Emp/Flynn10pct	100	78	86	0.152558	0.11	0.122755	0.06	0.21
Emp/Flynn10pct	100	79	69	0.167681	0.1	0.149569	0.05	0.25
Emp/Flynn10pct	100	80	64	0.133906	0.085	0.116954	0.04	0.2125
Emp/Flynn10pct	100	81	80	0.169375	0.115	0.139051	0.05	0.2625
Emp/Flynn10pct	100	82	72	0.124444	0.07	0.122208	0.03	0.1825
Emp/Flynn10pct	100	83	88	0.146591	0.09	0.138803	0.04	0.1925
Emp/Flynn10pct	100	84	78	0.166282	0.135	0.128003	0.06	0.26
Emp/Flynn10pct	100	85	66	0.163182	0.12	0.135217	0.06	0.2175
Emp/Flynn10pct	100	86	65	0.151385	0.1	0.133392	0.05	0.21
Emp/Flynn10pct	100	87	91	0.146484	0.08	0.135633	0.04	0.21
Emp/Flynn10pct	100	88	82	0.156829	0.1	0.142499	0.05	0.2275
Emp/Flynn10pct	100	89	80	0.139625	0.1	0.111064	0.0475	0.2225
Emp/Flynn10pct	100	90	71	0.15	0.09	0.129626	0.055	0.205
Emp/Flynn10pct	100	91	83	0.187952	0.14	0.150865	0.05	0.3
Emp/Flynn10pct	100	92	73	0.142329	0.1	0.118527	0.04	0.21
Emp/Flynn10pct	100	93	80	0.159625	0.105	0.14476	0.04	0.235
Emp/Flynn10pct	100	94	68	0.147059	0.08	0.136721	0.04	0.2125
Emp/Flynn10pct	100	95	76	0.164737	0.11	0.146747	0.04	0.2475
Emp/Flynn10pct	100	96	57	0.128947	0.08	0.119384	0.05	0.15
Emp/Flynn10pct	100	97	58	0.164483	0.08	0.157638	0.0425	0.28
Emp/Flynn10pct	100	98	73	0.163836	0.11	0.1386	0.05	0.24
Emp/Flynn10pct	100	99	77	0.134675	0.07	0.127223	0.04	0.2
Emp/Flynn10pct	100	100	82	0.182927	0.15	0.136576	0.0525	0.3
Emp/Flynn10pct	1000	1	67	0.178269	0.126	0.158433	0.045	0.2965
Emp/Flynn10pct	1000	2	76	0.171276	0.112	0.150396	0.03975	0.2975
Emp/Flynn10pct	1000	3	68	0.152162	0.0825	0.149043	0.03925	0.21175
Emp/Flynn10pct	1000	4	62	0.183129	0.125	0.159089	0.042	0.2925
Emp/Flynn10pct	1000	5	62	0.154629	0.101	0.134982	0.047	0.24
Emp/Flynn10pct	1000	6	83	0.159723	0.093	0.145868	0.048	0.228
Emp/Flynn10pct	1000	7	61	0.117082	0.057	0.11795	0.038	0.168
Emp/Flynn10pct	1000	8	66	0.149318	0.08	0.142281	0.044	0.2405
Emp/Flynn10pct	1000	9	74	0.126216	0.0755	0.113256	0.039	0.173
Emp/Flynn10pct	1000	10	61	0.162443	0.097	0.141659	0.049	0.251
Emp/Flynn10pct	1000	11	74	0.159405	0.1145	0.128371	0.059	0.23375
Emp/Flynn10pct	1000	12	78	0.144	0.0885	0.124359	0.05	0.20675
Emp/Flynn10pct	1000	13	88	0.143307	0.097	0.122967	0.043	0.183
Emp/Flynn10pct	1000	14	74	0.142946	0.072	0.13389	0.041	0.21275
Emp/Flynn10pct	1000	15	75	0.144173	0.102	0.115554	0.049	0.2095
Emp/Flynn10pct	1000	16	79	0.15519	0.112	0.126635	0.061	0.2105
Emp/Flynn10pct	1000	17	73	0.189726	0.136	0.153522	0.048	0.342
Emp/Flynn10pct	1000	18	87	0.176908	0.133	0.142029	0.054	0.283
Emp/Flynn10pct	1000	19	84	0.132214	0.0735	0.116692	0.039	0.203
Emp/Flynn10pct	1000	20	73	0.168712	0.121	0.127052	0.069	0.256
Emp/Flynn10pct	1000	21	50	0.17372	0.1305	0.1271	0.063	0.277
Emp/Flynn10pct	1000	22	71	0.155859	0.106	0.127489	0.0455	0.237
Emp/Flynn10pct	1000	23	70	0.138443	0.07	0.129503	0.042	0.2165
Emp/Flynn10pct	1000	24	69	0.114609	0.063	0.110679	0.041	0.158
Emp/Flynn10pct	1000	25	76	0.159289	0.076	0.155476	0.0395	0.2685
Emp/Flynn10pct	1000	26	81	0.146741	0.089	0.127505	0.046	0.237
Emp/Flynn10pct	1000	27	76	0.146447	0.0745	0.137324	0.044	0.2345
Emp/Flynn10pct	1000	28	68	0.166971	0.1025	0.134921	0.0605	0.27325
Emp/Flynn10pct	1000	29	71	0.182056	0.128	0.143652	0.0575	0.2895
Emp/Flynn10pct	1000	30	68	0.132441	0.069	0.125438	0.04425	0.21325
Emp/Flynn10pct	1000	31	86	0.138942	0.084	0.129248	0.043	0.1865
Emp/Flynn10pct	1000	32	78	0.140231	0.076	0.127438	0.04125	0.23725
Emp/Flynn10pct	1000	33	65	0.148108	0.094	0.127072	0.041	0.257
Emp/Flynn10pct	1000	34	70	0.158386	0.1355	0.12039	0.04425	0.22825
Emp/Flynn10pct	1000	35	71	0.13693	0.069	0.141814	0.0345	0.196
Emp/Flynn10pct	1000	36	58	0.151259	0.083	0.130156	0.0425	0.226
Emp/Flynn10pct	1000	37	79	0.158329	0.081	0.152404	0.04	0.2115
Emp/Flynn10pct	1000	38	72	0.148639	0.095	0.130238	0.05675	0.22975
Emp/Flynn10pct	1000	39	72	0.148139	0.0925	0.138069	0.04575	0.22475
Emp/Flynn10pct	1000	40	74	0.170919	0.1385	0.138526	0.04325	0.29325
Emp/Flynn10pct	1000	41	85	0.152494	0.072	0.141476	0.039	0.248
Emp/Flynn10pct	1000	42	63	0.174206	0.141	0.134836	0.0495	0.2675
Emp/Flynn10pct	1000	43	81	0.145531	0.105	0.125246	0.043	0.194
Emp/Flynn10pct	1000	44	55	0.151091	0.122	0.12929	0.046	0.1975
Emp/Flynn10pct	1000	45	83	0.143241	0.093	0.125598	0.0405	0.1945
Emp/Flynn10pct	1000	46	77	0.164481	0.106	0.138833	0.041	0.286
Emp/Flynn10pct	1000	47	70	0.141886	0.0855	0.127561	0.04225	0.219
Emp/Flynn10pct	1000	48	58	0.156034	0.102	0.132017	0.05325	0.2455
Emp/Flynn10pct	1000	49	62	0.140839	0.07	0.131342	0.0365	0.21375
Emp/Flynn10pct	1000	50	56	0.137643	0.076	0.130501	0.038	0.231
Emp/Flynn10pct	1000	51	73	0.151945	0.088	0.145506	0.044	0.218
Emp/Flynn10pct	1000	52	80	0.17795	0.128	0.143468	0.0485	0.304
Emp/Flynn10pct	1000	53	58	0.158276	0.091	0.13834	0.0475	0.25375
Emp/Flynn10pct	1000	54	73	0.166178	0.11	0.146457	0.043	0.261
Emp/Flynn10pct	1000	55	73	0.147082	0.094	0.125721	0.05	0.19
Emp/Flynn10pct	1000	56	78	0.197641	0.1865	0.14676	0.05725	0.31
Emp/Flynn10pct	1000	57	64	0.152328	0.1125	0.122179	0.05	0.2165
Emp/Flynn10pct	1000	58	78	0.149846	0.1045	0.123972	0.0535	0.21525
Emp/Flynn10pct	1000	59	82	0.165244	0.1005	0.136879	0.051	0.252
Emp/Flynn10pct	1000	60	71	0.113338	0.056	0.106227	0.035	0.1575
Emp/Flynn10pct	1000	61	88	0.147341	0.0865	0.138356	0.0385	0.20375
Emp/Flynn10pct	1000	62	74	0.153419	0.1035	0.136192	0.054	0.20425
Emp/Flynn10pct	1000	63	79	0.141633	0.097	0.123473	0.0555	0.1855
Emp/Flynn10pct	1000	64	57	0.136825	0.075	0.126042	0.043	0.186
Emp/Flynn10pct	1000	65	76	0.171276	0.105	0.14501	0.05925	0.24925
Emp/Flynn10pct	1000	66	70	0.153529	0.08	0.147051	0.04	0.22175
Emp/Flynn10pct	1000	67	75	0.113307	0.067	0.103264	0.041	0.1515
Emp/Flynn10pct	1000	68	50	0.14984	0.096	0.144209	0.048	0.1675
Emp/Flynn10pct	1000	69	71	0.185423	0.126	0.158045	0.043	0.338
Emp/Flynn10pct	1000	70	76	0.151395	0.0945	0.132761	0.049	0.227
Emp/Flynn10pct	1000	71	80	0.17065	0.101	0.151187	0.05075	0.28075
Emp/Flynn10pct	1000	72	89	0.145674	0.105	0.123349	0.043	0.223
Emp/Flynn10pct	1000	73	63	0.152222	0.102	0.130148	0.0455	0.218
Emp/Flynn10pct	1000	74	70	0.1398	0.0825	0.131863	0.0395	0.19
Emp/Flynn10pct	1000	75	68	0.151706	0.083	0.140189	0.041	0.23075
Emp/Flynn10pct	1000	76	71	0.138634	0.092	0.118966	0.05	0.191
Emp/Flynn10pct	1000	77	73	0.175685	0.107	0.14962	0.053	0.284
Emp/Flynn10pct	1000	78	91	0.151516	0.116	0.121571	0.052	0.221
Emp/Flynn10pct	1000	79	62	0.181919	0.1225	0.154993	0.059	0.29025
Emp/Flynn10pct	1000	80	61	0.144508	0.089	0.123052	0.045	0.226
Emp/Flynn10pct	1000	81	81	0.166062	0.124	0.136731	0.043	0.266
Emp/Flynn10pct	1000	82	67	0.131448	0.075	0.125573	0.036	0.175
Emp/Flynn10pct	1000	83	83	0.151313	0.089	0.141864	0.039	0.183
Emp/Flynn10pct	1000	84	80	0.164587	0.1055	0.132994	0.051	0.25625
Emp/Flynn10pct	1000	85	68	0.155912	0.0965	0.133137	0.051	0.2295
Emp/Flynn10pct	1000	86	60	0.157867	0.122	0.129937	0.052	0.24325
Emp/Flynn10pct	1000	87	85	0.154447	0.087	0.137054	0.047	0.238
Emp/Flynn10pct	1000	88	83	0.156651	0.079	0.144333	0.049	0.245
Emp/Flynn10pct	1000	89	80	0.132562	0.086	0.112089	0.048	0.1995
Emp/Flynn10pct	1000	90	70	0.147757	0.0895	0.133545	0.0565	0.19525
Emp/Flynn10pct	1000	91	82	0.184354	0.1315	0.152825	0.05025	0.28575
Emp/Flynn10pct	1000	92	76	0.136026	0.088	0.117889	0.04575	0.18725
Emp/Flynn10pct	1000	93	78	0.172397	0.111	0.1482	0.055	0.26075
Emp/Flynn10pct	1000	94	68	0.139868	0.084	0.131758	0.0395	0.2115
Emp/Flynn10pct	1000	95	75	0.163147	0.11	0.142098	0.0445	0.2365
Emp/Flynn10pct	1000	96	59	0.120017	0.06	0.115295	0.038	0.1695
Emp/Flynn10pct	1000	97	57	0.170386	0.09	0.158015	0.046	0.29
Emp/Flynn10pct	1000	98	70	0.164143	0.111	0.138783	0.048	0.241
Emp/Flynn10pct	1000	99	87	0.118437	0.066	0.119589	0.0365	0.167
Emp/Flynn10pct	1000	100	90	0.163233	0.1175	0.133955	0.03925	0.27675
Emp/Flynn1pct	100	1	41	0.0807317	0.06	0.0818043	0.04	0.1
Emp/Flynn1pct	100	2	57	0.0568421	0.04	0.0411946	0.03	0.07
Emp/Flynn1pct	100	3	44	0.0895455	0.04	0.106987	0.03	0.0825
Emp/Flynn1pct	100	4	43	0.0697674	0.05	0.063826	0.035	0.08
Emp/Flynn1pct	100	5	46	0.0695652	0.04	0.0672295	0.03	0.08
Emp/Flynn1pct	100	6	42	0.097619	0.06	0.0868924	0.0425	0.1275
Emp/Flynn1pct	100	7	51	0.0670588	0.05	0.0831455	0.03	0.06
Emp/Flynn1pct	100	8	39	0.0674359	0.04	0.0696502	0.03	0.085
Emp/Flynn1pct	100	9	52	0.0611538	0.04	0.0645544	0.03	0.0625
Emp/Flynn1pct	100	10	45	0.0748889	0.04	0.0765335	0.03	0.09
Emp/Flynn1pct	100	11	47	0.0925532	0.05	0.0865138	0.04	0.09
Emp/Flynn1pct	100	12	40	0.07025	0.05	0.0605313	0.03	0.0725
Emp/Flynn1pct	100	13	53	0.102642	0.06	0.106358	0.04	0.13
Emp/Flynn1pct	100	14	39	0.0687179	0.05	0.0600079	0.035	0.07
Emp/Flynn1pct	100	15	38	0.101842	0.05	0.118067	0.04	0.085
Emp/Flynn1pct	100	16	37	0.0975676	0.05	0.10626	0.03	0.09
Emp/Flynn1pct	100	17	40	0.09075	0.05	0.0955252	0.04	0.085
Emp/Flynn1pct	100	18	50	0.0734	0.04	0.0743848	0.03	0.08
Emp/Flynn1pct	100	19	51	0.0684314	0.05	0.063667	0.04	0.07
Emp/Flynn1pct	100	20	39	0.0894872	0.06	0.0872066	0.04	0.085
Emp/Flynn1pct	100	21	45	0.0735556	0.06	0.0741054	0.03	0.08
Emp/Flynn1pct	100	22	54	0.0714815	0.05	0.0710144	0.03	0.0775
Emp/Flynn1pct	100	23	51	0.0662745	0.05	0.0459548	0.04	0.08
Emp/Flynn1pct	100	24	32	0.093125	0.05	0.0973665	0.03	0.12
Emp/Flynn1pct	100	25	49	0.0771429	0.06	0.0682215	0.04	0.08
Emp/Flynn1pct	100	26	39	0.0602564	0.05	0.037521	0.03	0.08
Emp/Flynn1pct	100	27	55	0.0816364	0.04	0.0886893	0.03	0.09
Emp/Flynn1pct	100	28	45	0.0795556	0.04	0.0887273	0.03	0.07
Emp/Flynn1pct	100	29	44	0.0670455	0.04	0.069335	0.03	0.0525
Emp/Flynn1pct	100	30	47	0.0706383	0.05	0.0626031	0.03	0.08
Emp/Flynn1pct	100	31	48	0.0797917	0.045	0.0854398	0.03	0.1
Emp/Flynn1pct	100	32	53	0.0750943	0.05	0.0848669	0.03	0.07
Emp/Flynn1pct	100	33	59	0.0732203	0.05	0.0847601	0.03	0.07
Emp/Flynn1pct	100	34	37	0.072973	0.06	0.0517937	0.04	0.09
Emp/Flynn1pct	100	35	36	0.0933333	0.045	0.111098	0.03	0.1
Emp/Flynn1pct	100	36	38	0.0618421	0.05	0.0310061	0.04	0.0775
Emp/Flynn1pct	100	37	34	0.0808824	0.05	0.0741974	0.03	0.1075
Emp/Flynn1pct	100	38	43	0.0676744	0.05	0.0628997	0.03	0.07
Emp/Flynn1pct	100	39	44	0.0838636	0.04	0.104263	0.03	0.07
Emp/Flynn1pct	100	40	47	0.0661702	0.04	0.0574287	0.03	0.075
Emp/Flynn1pct	100	41	30	0.0576667	0.04	0.0428054	0.03	0.06
Emp/Flynn1pct	100	42	49	0.120204	0.06	0.12901	0.04	0.13
Emp/Flynn1pct	100	43	29	0.113793	0.05	0.11239	0.03	0.15
Emp/Flynn1pct	100	44	43	0.0946512	0.05	0.112215	0.03	0.095
Emp/Flynn1pct	100	45	47	0.104043	0.05	0.117837	0.03	0.125
Emp/Flynn1pct	100	46	47	0.0868085	0.05	0.0839023	0.04	0.09
Emp/Flynn1pct	100	47	55	0.0778182	0.05	0.0634995	0.035	0.1
Emp/Flynn1pct	100	48	53	0.103774	0.05	0.112339	0.03	0.11
Emp/Flynn1pct	100	49	38	0.0652632	0.055	0.0371801	0.03	0.1
Emp/Flynn1pct	100	50	38	0.0973684	0.055	0.0964697	0.04	0.0975
Emp/Flynn1pct	100	51	49	0.0706122	0.05	0.0753162	0.04	0.07
Emp/Flynn1pct	100	52	34	0.0635294	0.045	0.0552066	0.03	0.0675
Emp/Flynn1pct	100	53	48	0.0779167	0.04	0.0943952	0.03	0.08
Emp/Flynn1pct	100	54	64	0.0692187	0.05	0.0550701	0.03	0.0825
Emp/Flynn1pct	100	55	44	0.0931818	0.055	0.102089	0.03	0.1
Emp/Flynn1pct	100	56	34	0.104118	0.055	0.110676	0.04	0.1125
Emp/Flynn1pct	100	57	45	0.0702222	0.05	0.0632272	0.03	0.07
Emp/Flynn1pct	100	58	40	0.072	0.06	0.0531664	0.04	0.09
Emp/Flynn1pct	100	59	65	0.0592308	0.05	0.0416574	0.03	0.07
Emp/Flynn1pct	100	60	49	0.0679592	0.04	0.0561612	0.04	0.07
Emp/Flynn1pct	100	61	44	0.0715909	0.045	0.0760643	0.03	0.07
Emp/Flynn1pct	100	62	48	0.06875	0.04	0.0785947	0.03	0.06
Emp/Flynn1pct	100	63	57	0.0824561	0.04	0.092317	0.03	0.07
Emp/Flynn1pct	100	64	43	0.122326	0.07	0.123652	0.04	0.135
Emp/Flynn1pct	100	65	36	0.0838889	0.06	0.0789675	0.0375	0.09
Emp/Flynn1pct	100	66	40	0.097	0.05	0.10868	0.04	0.09
Emp/Flynn1pct	100	67	30	0.087	0.07	0.0702778	0.04	0.11
Emp/Flynn1pct	100	68	33	0.101515	0.05	0.108718	0.04	0.11
Emp/Flynn1pct	100	69	34	0.0688235	0.04	0.0769008	0.0325	0.0775
Emp/Flynn1pct	100	70	49	0.08	0.05	0.0822851	0.03	0.08
Emp/Flynn1pct	100	71	39	0.064359	0.04	0.0662847	0.03	0.065
Emp/Flynn1pct	100	72	47	0.100851	0.06	0.0896086	0.04	0.12
Emp/Flynn1pct	100	73	54	0.0994444	0.05	0.109913	0.04	0.1175
Emp/Flynn1pct	100	74	57	0.0835088	0.05	0.0880035	0.04	0.09
Emp/Flynn1pct	100	75	44	0.0675	0.05	0.0566969	0.0375	0.07
Emp/Flynn1pct	100	76	50	0.0722	0.05	0.0744309	0.03	0.08
Emp/Flynn1pct	100	77	43	0.0669767	0.04	0.0683316	0.03	0.085
Emp/Flynn1pct	100	78	49	0.0738776	0.05	0.0785233	0.03	0.08
Emp/Flynn1pct	100	79	52	0.095	0.06	0.0998136	0.04	0.0875
Emp/Flynn1pct	100	80	46	0.0623913	0.05	0.0375461	0.03	0.08
Emp/Flynn1pct	100	81	40	0.07125	0.05	0.0508486	0.04	0.08
Emp/Flynn1pct	100	82	43	0.0746512	0.05	0.0729758	0.03	0.08
Emp/Flynn1pct	100	83	40	0.06025	0.04	0.0498967	0.04	0.06
Emp/Flynn1pct	100	84	48	0.069375	0.04	0.0843601	0.03	0.0725
Emp/Flynn1pct	100	85	42	0.0797619	0.05	0.0687693	0.04	0.1
Emp/Flynn1pct	100	86	44	0.0611364	0.05	0.0497069	0.03	0.08
Emp/Flynn1pct	100	87	55	0.0676364	0.04	0.0707097	0.03	0.075
Emp/Flynn1pct	100	88	46	0.0582609	0.04	0.0534293	0.03	0.0575
Emp/Flynn1pct	100	89	47	0.0682979	0.04	0.0525985	0.03	0.1
Emp/Flynn1pct	100	90	44	0.0684091	0.045	0.0676841	0.03	0.06
Emp/Flynn1pct	100	91	44	0.0695455	0.05	0.0484146	0.03	0.0825
Emp/Flynn1pct	100	92	41	0.0980488	0.05	0.10722	0.04	0.1
Emp/Flynn1pct	100	93	41	0.0921951	0.05	0.104008	0.04	0.09
Emp/Flynn1pct	100	94	31	0.093871	0.06	0.0853103	0.04	0.105
Emp/Flynn1pct	100	95	42	0.055	0.04	0.0395246	0.03	0.06
Emp/Flynn1pct	100	96	46	0.0767391	0.05	0.0855324	0.03	0.07
Emp/Flynn1pct	100	97	43	0.0830233	0.05	0.0908042	0.035	0.075
Emp/Flynn1pct	100	98	33	0.0606061	0.04	0.0650932	0.03	0.06
Emp/Flynn1pct	100	99	44	0.0879545	0.05	0.0911574	0.04	0.0875
Emp/Flynn1pct	100	100	38	0.07	0.04	0.0865245	0.03	0.0575
Emp/Flynn1pct	1000	1	38	0.0758947	0.0525	0.0851075	0.03425	0.07675
Emp/Flynn1pct	1000	2	53	0.0548868	0.042	0.0419095	0.03	0.067
Emp/Flynn1pct	1000	3	39	0.0904872	0.037	0.118479	0.03	0.0725
Emp/Flynn1pct	1000	4	44	0.0635455	0.042	0.0635538	0.02975	0.067
Emp/Flynn1pct	1000	5	36	0.0884722	0.056	0.0822718	0.0375	0.082
Emp/Flynn1pct	1000	6	35	0.0980571	0.084	0.0841294	0.0385	0.1135
Emp/Flynn1pct	1000	7	39	0.0745128	0.047	0.0887127	0.038	0.0625
Emp/Flynn1pct	1000	8	38	0.0670526	0.049	0.070059	0.033	0.07875
Emp/Flynn1pct	1000	9	44	0.0600455	0.04	0.0642314	0.03575	0.054
Emp/Flynn1pct	1000	10	39	0.085	0.04	0.0898894	0.0315	0.093
Emp/Flynn1pct	1000	11	52	0.0794423	0.0445	0.0834382	0.02975	0.0705
Emp/Flynn1pct	1000	12	41	0.0667805	0.04	0.0649429	0.03	0.06
Emp/Flynn1pct	1000	13	52	0.100423	0.054	0.108856	0.0365	0.11225
Emp/Flynn1pct	1000	14	37	0.0643243	0.043	0.0592617	0.03	0.071
Emp/Flynn1pct	1000	15	37	0.0891081	0.039	0.112304	0.031	0.069
Emp/Flynn1pct	1000	16	34	0.0981176	0.045	0.112862	0.035	0.088
Emp/Flynn1pct	1000	17	42	0.0810238	0.0425	0.101694	0.03225	0.06675
Emp/Flynn1pct	1000	18	45	0.0722444	0.038	0.0776341	0.029	0.069
Emp/Flynn1pct	1000	19	52	0.0650385	0.046	0.0618632	0.03575	0.069
Emp/Flynn1pct	1000	20	40	0.07755	0.0505	0.0754395	0.035	0.075
Emp/Flynn1pct	1000	21	39	0.0765128	0.05	0.0798627	0.033	0.087
Emp/Flynn1pct	1000	22	46	0.0626087	0.0385	0.0619772	0.03	0.06175
Emp/Flynn1pct	1000	23	42	0.0677619	0.0485	0.0514894	0.03625	0.07125
Emp/Flynn1pct	1000	24	35	0.0900286	0.047	0.102001	0.032	0.098
Emp/Flynn1pct	1000	25	45	0.0686889	0.041	0.0751232	0.034	0.092
Emp/Flynn1pct	1000	26	41	0.0541707	0.039	0.0358196	0.031	0.068
Emp/Flynn1pct	1000	27	52	0.0875962	0.049	0.0900519	0.034	0.101
Emp/Flynn1pct	1000	28	42	0.0793333	0.0405	0.0962111	0.02725	0.06475
Emp/Flynn1pct	1000	29	37	0.073	0.041	0.0821432	0.032	0.055
Emp/Flynn1pct	1000	30	46	0.0683043	0.046	0.0670923	0.03525	0.076
Emp/Flynn1pct	1000	31	42	0.0836667	0.054	0.080432	0.03425	0.088
Emp/Flynn1pct	1000	32	47	0.0767021	0.049	0.0941259	0.0335	0.073
Emp/Flynn1pct	1000	33	45	0.0763111	0.045	0.0889698	0.035	0.065
Emp/Flynn1pct	1000	34	34	0.0698529	0.0565	0.0533486	0.03525	0.0795
Emp/Flynn1pct	1000	35	34	0.0952059	0.0535	0.105756	0.0335	0.09975
Emp/Flynn1pct	1000	36	35	0.0637143	0.051	0.0378438	0.036	0.0855
Emp/Flynn1pct	1000	37	31	0.0873871	0.059	0.0836081	0.0375	0.12
Emp/Flynn1pct	1000	38	43	0.0656977	0.047	0.061492	0.0305	0.064
Emp/Flynn1pct	1000	39	38	0.0911316	0.039	0.11469	0.0305	0.05975
Emp/Flynn1pct	1000	40	43	0.0680698	0.047	0.0558166	0.033	0.081
Emp/Flynn1pct	1000	41	27	0.0548519	0.038	0.0398359	0.0305	0.053
Emp/Flynn1pct	1000	42	46	0.121565	0.0645	0.132544	0.0325	0.131
Emp/Flynn1pct	1000	43	27	0.123333	0.057	0.111311	0.042	0.187
Emp/Flynn1pct	1000	44	38	0.100237	0.053	0.119602	0.03825	0.09625
Emp/Flynn1pct	1000	45	42	0.108857	0.0565	0.117514	0.035	0.11175
Emp/Flynn1pct	1000	46	49	0.0731837	0.04	0.0824165	0.032	0.059
Emp/Flynn1pct	1000	47	48	0.076	0.0515	0.0583442	0.036	0.097
Emp/Flynn1pct	1000	48	46	0.1155	0.062	0.124415	0.03325	0.14625
Emp/Flynn1pct	1000	49	35	0.0669714	0.057	0.0392432	0.038	0.0825
Emp/Flynn1pct	1000	50	41	0.0893659	0.045	0.090636	0.031	0.107
Emp/Flynn1pct	1000	51	45	0.0699556	0.044	0.0816353	0.036	0.065
Emp/Flynn1pct	1000	52	27	0.0657407	0.042	0.0605942	0.032	0.0755
Emp/Flynn1pct	1000	53	33	0.0892424	0.05	0.11551	0.031	0.07
Emp/Flynn1pct	1000	54	60	0.0681333	0.0505	0.0539263	0.0315	0.08375
Emp/Flynn1pct	1000	55	45	0.0857556	0.05	0.0929414	0.035	0.078
Emp/Flynn1pct	1000	56	36	0.0974167	0.0445	0.10533	0.03	0.122
Emp/Flynn1pct	1000	57	41	0.0723659	0.049	0.0652383	0.039	0.068
Emp/Flynn1pct	1000	58	46	0.0628478	0.048	0.0435232	0.03525	0.07675
Emp/Flynn1pct	1000	59	63	0.0576508	0.042	0.0456343	0.032	0.0605
Emp/Flynn1pct	1000	60	40	0.0727	0.0455	0.0631068	0.02875	0.0935
Emp/Flynn1pct	1000	61	37	0.0788108	0.049	0.0834831	0.033	0.076
Emp/Flynn1pct	1000	62	39	0.0784359	0.045	0.0868104	0.0355	0.063
Emp/Flynn1pct	1000	63	52	0.0852885	0.0445	0.0994284	0.032	0.093
Emp/Flynn1pct	1000	64	51	0.109118	0.057	0.119023	0.029	0.12
Emp/Flynn1pct	1000	65	34	0.0868235	0.0485	0.0865709	0.032	0.099
Emp/Flynn1pct	1000	66	38	0.0931316	0.054	0.100099	0.0315	0.09175
Emp/Flynn1pct	1000	67	31	0.0754516	0.045	0.0774996	0.033	0.1015
Emp/Flynn1pct	1000	68	37	0.0849189	0.043	0.0910416	0.032	0.082
Emp/Flynn1pct	1000	69	28	0.0747857	0.04	0.0935051	0.02975	0.07975
Emp/Flynn1pct	1000	70	51	0.0814314	0.06	0.0793305	0.04	0.089
Emp/Flynn1pct	1000	71	31	0.0636129	0.04	0.0629887	0.031	0.066
Emp/Flynn1pct	1000	72	47	0.0961277	0.061	0.0969356	0.0355	0.114
Emp/Flynn1pct	1000	73	45	0.112111	0.063	0.120978	0.036	0.125
Emp/Flynn1pct	1000	74	45	0.0940222	0.052	0.0971429	0.037	0.104
Emp/Flynn1pct	1000	75	42	0.0622619	0.042	0.0512698	0.03175	0.065
Emp/Flynn1pct	1000	76	44	0.0725909	0.05	0.0746475	0.03325	0.08575
Emp/Flynn1pct	1000	77	42	0.0684286	0.0405	0.0740729	0.031	0.0755
Emp/Flynn1pct	1000	78	45	0.0784222	0.049	0.080831	0.036	0.078
Emp/Flynn1pct	1000	79	52	0.0871346	0.0515	0.0963997	0.03375	0.08325
Emp/Flynn1pct	1000	80	37	0.0621351	0.052	0.0361203	0.037	0.069
Emp/Flynn1pct	1000	81	41	0.066439	0.045	0.0546686	0.03	0.07
Emp/Flynn1pct	1000	82	43	0.0674651	0.043	0.0646011	0.03	0.0655
Emp/Flynn1pct	1000	83	45	0.0544	0.039	0.0459305	0.031	0.062
Emp/Flynn1pct	1000	84	41	0.0676585	0.037	0.0919659	0.029	0.065
Emp/Flynn1pct	1000	85	44	0.0692727	0.04	0.0653674	0.03375	0.079
Emp/Flynn1pct	1000	86	42	0.0657381	0.0525	0.0502147	0.0425	0.07675
Emp/Flynn1pct	1000	87	49	0.0671633	0.039	0.0751272	0.03	0.066
Emp/Flynn1pct	1000	88	37	0.0672432	0.047	0.063039	0.029	0.073
Emp/Flynn1pct	1000	89	41	0.0693659	0.047	0.0516293	0.037	0.086
Emp/Flynn1pct	1000	90	39	0.0667692	0.046	0.0687675	0.031	0.0585
Emp/Flynn1pct	1000	91	40	0.0702	0.051	0.0494473	0.035	0.092
Emp/Flynn1pct	1000	92	38	0.0971316	0.0535	0.119936	0.032	0.0895
Emp/Flynn1pct	1000	93	43	0.0886512	0.043	0.113291	0.035	0.0725
Emp/Flynn1pct	1000	94	31	0.0945806	0.053	0.0873467	0.0335	0.1235
Emp/Flynn1pct	1000	95	44	0.0499545	0.038	0.0369008	0.02875	0.0535
Emp/Flynn1pct	1000	96	45	0.0730222	0.043	0.0782666	0.029	0.085
Emp/Flynn1pct	1000	97	38	0.0798158	0.045	0.0914173	0.03225	0.08075
Emp/Flynn1pct	1000	98	36	0.0580278	0.0395	0.0759118	0.0305	0.049
Emp/Flynn1pct	1000	99	41	0.0878293	0.055	0.093413	0.031	0.088
Emp/Flynn1pct	1000	100	35	0.0674286	0.036	0.0865962	0.029	0.047
Neu/DFE1	100	1	1	0.03	0.03	NA	0.03	0.03
Neu/DFE1	100	2	2	0.115	0.115	0.0919239	0.0825	0.1475
Neu/DFE1	100	3	1	0.08	0.08	NA	0.08	0.08
Neu/DFE1	100	4	0	NA	NA	NA	NA	NA
Neu/DFE1	100	5	0	NA	NA	NA	NA	NA
Neu/DFE1	100	6	3	0.16	0.03	0.225167	0.03	0.225
Neu/DFE1	100	7	1	0.04	0.04	NA	0.04	0.04
Neu/DFE1	100	8	1	0.07	0.07	NA	0.07	0.07
Neu/DFE1	100	9	1	0.15	0.15	NA	0.15	0.15
Neu/DFE1	100	10	0	NA	NA	NA	NA	NA
Neu/DFE1	100	11	2	0.075	0.075	0.0636396	0.0525	0.0975
Neu/DFE1	100	12	2	0.09	0.09	0.0848528	0.06	0.12
Neu/DFE1	100	13	3	0.0433333	0.04	0.0152753	0.035	0.05
Neu/DFE1	100	14	0	NA	NA	NA	NA	NA
Neu/DFE1	100	15	1	0.03	0.03	NA	0.03	0.03
Neu/DFE1	100	16	1	0.03	0.03	NA	0.03	0.03
Neu/DFE1	100	17	2	0.035	0.035	0.00707107	0.0325	0.0375
Neu/DFE1	100	18	0	NA	NA	NA	NA	NA
Neu/DFE1	100	19	4	0.065	0.055	0.0387298	0.045	0.075
Neu/DFE1	100	20	1	0.03	0.03	NA	0.03	0.03
Neu/DFE1	100	21	1	0.03	0.03	NA	0.03	0.03
Neu/DFE1	100	22	3	0.05	0.04	0.0264575	0.035	0.06
Neu/DFE1	100	23	1	0.03	0.03	NA	0.03	0.03
Neu/DFE1	100	24	3	0.03	0.03	0	0.03	0.03
Neu/DFE1	100	25	0	NA	NA	NA	NA	NA
Neu/DFE1	100	26	3	0.04	0.04	0.01	0.035	0.045
Neu/DFE1	100	27	2	0.04	0.04	0	0.04	0.04
Neu/DFE1	100	28	4	0.0525	0.05	0.0262996	0.03	0.0725
Neu/DFE1	100	29	1	0.1	0.1	NA	0.1	0.1
Neu/DFE1	100	30	1	0.04	0.04	NA	0.04	0.04
Neu/DFE1	100	31	1	0.06	0.06	NA	0.06	0.06
Neu/DFE1	100	32	1	0.11	0.11	NA	0.11	0.11
Neu/DFE1	100	33	3	0.0433333	0.04	0.0152753	0.035	0.05
Neu/DFE1	100	34	2	0.035	0.035	0.00707107	0.0325	0.0375
Neu/DFE1	100	35	4	0.0375	0.03	0.015	0.03	0.0375
Neu/DFE1	100	36	2	0.04	0.04	0.0141421	0.035	0.045
Neu/DFE1	100	37	3	0.0566667	0.03	0.046188	0.03	0.07
Neu/DFE1	100	38	4	0.04	0.03	0.02	0.03	0.04
Neu/DFE1	100	39	3	0.03	0.03	0	0.03	0.03
Neu/DFE1	100	40	1	0.03	0.03	NA	0.03	0.03
Neu/DFE1	100	41	1	0.03	0.03	NA	0.03	0.03
Neu/DFE1	100	42	3	0.0666667	0.04	0.0550757	0.035	0.085
Neu/DFE1	100	43	2	0.07	0.07	0.0565685	0.05	0.09
Neu/DFE1	100	44	2	0.035	0.035	0.00707107	0.0325	0.0375
Neu/DFE1	100	45	0	NA	NA	NA	NA	NA
Neu/DFE1	100	46	4	0.03	0.03	0	0.03	0.03
Neu/DFE1	100	47	0	NA	NA	NA	NA	NA
Neu/DFE1	100	48	1	0.03	0.03	NA	0.03	0.03
Neu/DFE1	100	49	1	0.03	0.03	NA	0.03	0.03
Neu/DFE1	100	50	0	NA	NA	NA	NA	NA
Neu/DFE1	100	51	1	0.07	0.07	NA	0.07	0.07
Neu/DFE1	100	52	0	NA	NA	NA	NA	NA
Neu/DFE1	100	53	1	0.04	0.04	NA	0.04	0.04
Neu/DFE1	100	54	2	0.03	0.03	0	0.03	0.03
Neu/DFE1	100	55	1	0.03	0.03	NA	0.03	0.03
Neu/DFE1	100	56	0	NA	NA	NA	NA	NA
Neu/DFE1	100	57	2	0.045	0.045	0.0212132	0.0375	0.0525
Neu/DFE1	100	58	2	0.035	0.035	0.00707107	0.0325	0.0375
Neu/DFE1	100	59	4	0.0325	0.03	0.005	0.03	0.0325
Neu/DFE1	100	60	4	0.1175	0.115	0.0680074	0.065	0.1675
Neu/DFE1	100	61	2	0.03	0.03	0	0.03	0.03
Neu/DFE1	100	62	1	0.08	0.08	NA	0.08	0.08
Neu/DFE1	100	63	1	0.03	0.03	NA	0.03	0.03
Neu/DFE1	100	64	1	0.03	0.03	NA	0.03	0.03
Neu/DFE1	100	65	3	0.136667	0.06	0.150444	0.05	0.185
Neu/DFE1	100	66	4	0.0525	0.045	0.0262996	0.0375	0.06
Neu/DFE1	100	67	2	0.03	0.03	0	0.03	0.03
Neu/DFE1	100	68	2	0.055	0.055	0.0212132	0.0475	0.0625
Neu/DFE1	100	69	2	0.04	0.04	0	0.04	0.04
Neu/DFE1	100	70	0	NA	NA	NA	NA	NA
Neu/DFE1	100	71	1	0.03	0.03	NA	0.03	0.03
Neu/DFE1	100	72	2	0.03	0.03	0	0.03	0.03
Neu/DFE1	100	73	2	0.05	0.05	0.0141421	0.045	0.055
Neu/DFE1	100	74	2	0.07	0.07	0.0424264	0.055	0.085
Neu/DFE1	100	75	1	0.09	0.09	NA	0.09	0.09
Neu/DFE1	100	76	0	NA	NA	NA	NA	NA
Neu/DFE1	100	77	5	0.066	0.03	0.0650385	0.03	0.06
Neu/DFE1	100	78	2	0.145	0.145	0.148492	0.0925	0.1975
Neu/DFE1	100	79	5	0.082	0.05	0.0843801	0.03	0.07
Neu/DFE1	100	80	2	0.035	0.035	0.00707107	0.0325	0.0375
Neu/DFE1	100	81	0	NA	NA	NA	NA	NA
Neu/DFE1	100	82	6	0.168333	0.145	0.14148	0.0525	0.245
Neu/DFE1	100	83	2	0.08	0.08	0.0565685	0.06	0.1
Neu/DFE1	100	84	1	0.04	0.04	NA	0.04	0.04
Neu/DFE1	100	85	1	0.14	0.14	NA	0.14	0.14
Neu/DFE1	100	86	0	NA	NA	NA	NA	NA
Neu/DFE1	100	87	0	NA	NA	NA	NA	NA
Neu/DFE1	100	88	3	0.0866667	0.07	0.0665833	0.05	0.115
Neu/DFE1	100	89	3	0.0433333	0.03	0.023094	0.03	0.05
Neu/DFE1	100	90	3	0.07	0.08	0.0360555	0.055	0.09
Neu/DFE1	100	91	2	0.06	0.06	0.0282843	0.05	0.07
Neu/DFE1	100	92	1	0.17	0.17	NA	0.17	0.17
Neu/DFE1	100	93	1	0.04	0.04	NA	0.04	0.04
Neu/DFE1	100	94	2	0.04	0.04	0	0.04	0.04
Neu/DFE1	100	95	2	0.035	0.035	0.00707107	0.0325	0.0375
Neu/DFE1	100	96	2	0.05	0.05	0.0141421	0.045	0.055
Neu/DFE1	100	97	3	0.113333	0.03	0.144338	0.03	0.155
Neu/DFE1	100	98	1	0.03	0.03	NA	0.03	0.03
Neu/DFE1	100	99	2	0.075	0.075	0.0494975	0.0575	0.0925
Neu/DFE1	100	100	2	0.125	0.125	0.106066	0.0875	0.1625
Neu/DFE1	1000	1	1	0.025	0.025	NA	0.025	0.025
Neu/DFE1	1000	2	2	0.102	0.102	0.0848528	0.072	0.132
Neu/DFE1	1000	3	2	0.0405	0.0405	0.0120208	0.03625	0.04475
Neu/DFE1	1000	4	1	0.032	0.032	NA	0.032	0.032
Neu/DFE1	1000	5	0	NA	NA	NA	NA	NA
Neu/DFE1	1000	6	2	0.2595	0.2595	0.32739	0.14375	0.37525
Neu/DFE1	1000	7	1	0.067	0.067	NA	0.067	0.067
Neu/DFE1	1000	8	1	0.057	0.057	NA	0.057	0.057
Neu/DFE1	1000	9	1	0.123	0.123	NA	0.123	0.123
Neu/DFE1	1000	10	1	0.03	0.03	NA	0.03	0.03
Neu/DFE1	1000	11	2	0.1095	0.1095	0.101116	0.07375	0.14525
Neu/DFE1	1000	12	1	0.194	0.194	NA	0.194	0.194
Neu/DFE1	1000	13	3	0.034	0.033	0.00360555	0.032	0.0355
Neu/DFE1	1000	14	2	0.032	0.032	0	0.032	0.032
Neu/DFE1	1000	15	0	NA	NA	NA	NA	NA
Neu/DFE1	1000	16	1	0.036	0.036	NA	0.036	0.036
Neu/DFE1	1000	17	1	0.028	0.028	NA	0.028	0.028
Neu/DFE1	1000	18	0	NA	NA	NA	NA	NA
Neu/DFE1	1000	19	3	0.084	0.074	0.0517301	0.056	0.107
Neu/DFE1	1000	20	0	NA	NA	NA	NA	NA
Neu/DFE1	1000	21	0	NA	NA	NA	NA	NA
Neu/DFE1	1000	22	3	0.0416667	0.033	0.015885	0.0325	0.0465
Neu/DFE1	1000	23	1	0.035	0.035	NA	0.035	0.035
Neu/DFE1	1000	24	3	0.039	0.03	0.0164621	0.0295	0.044
Neu/DFE1	1000	25	0	NA	NA	NA	NA	NA
Neu/DFE1	1000	26	1	0.026	0.026	NA	0.026	0.026
Neu/DFE1	1000	27	2	0.028	0.028	0.00424264	0.0265	0.0295
Neu/DFE1	1000	28	2	0.1065	0.1065	0.00636396	0.10425	0.10875
Neu/DFE1	1000	29	1	0.06	0.06	NA	0.06	0.06
Neu/DFE1	1000	30	1	0.035	0.035	NA	0.035	0.035
Neu/DFE1	1000	31	1	0.051	0.051	NA	0.051	0.051
Neu/DFE1	1000	32	1	0.117	0.117	NA	0.117	0.117
Neu/DFE1	1000	33	2	0.028	0.028	0.00141421	0.0275	0.0285
Neu/DFE1	1000	34	2	0.031	0.031	0.00565685	0.029	0.033
Neu/DFE1	1000	35	1	0.056	0.056	NA	0.056	0.056
Neu/DFE1	1000	36	2	0.0585	0.0585	0.0360624	0.04575	0.07125
Neu/DFE1	1000	37	3	0.0593333	0.04	0.0442869	0.034	0.075
Neu/DFE1	1000	38	2	0.0315	0.0315	0.00777817	0.02875	0.03425
Neu/DFE1	1000	39	1	0.049	0.049	NA	0.049	0.049
Neu/DFE1	1000	40	1	0.04	0.04	NA	0.04	0.04
Neu/DFE1	1000	41	0	NA	NA	NA	NA	NA
Neu/DFE1	1000	42	2	0.077	0.077	0.0212132	0.0695	0.0845
Neu/DFE1	1000	43	1	0.17	0.17	NA	0.17	0.17
Neu/DFE1	1000	44	1	0.032	0.032	NA	0.032	0.032
Neu/DFE1	1000	45	0	NA	NA	NA	NA	NA
Neu/DFE1	1000	46	0	NA	NA	NA	NA	NA
Neu/DFE1	1000	47	0	NA	NA	NA	NA	NA
Neu/DFE1	1000	48	0	NA	NA	NA	NA	NA
Neu/DFE1	1000	49	0	NA	NA	NA	NA	NA
Neu/DFE1	1000	50	1	0.029	0.029	NA	0.029	0.029
Neu/DFE1	1000	51	1	0.066	0.066	NA	0.066	0.066
Neu/DFE1	1000	52	1	0.03	0.03	NA	0.03	0.03
Neu/DFE1	1000	53	0	NA	NA	NA	NA	NA
Neu/DFE1	1000	54	1	0.034	0.034	NA	0.034	0.034
Neu/DFE1	1000	55	1	0.037	0.037	NA	0.037	0.037
Neu/DFE1	1000	56	0	NA	NA	NA	NA	NA
Neu/DFE1	1000	57	1	0.04	0.04	NA	0.04	0.04
Neu/DFE1	1000	58	1	0.037	0.037	NA	0.037	0.037
Neu/DFE1	1000	59	2	0.033	0.033	0.00707107	0.0305	0.0355
Neu/DFE1	1000	60	4	0.095	0.0895	0.0642962	0.04275	0.14175
Neu/DFE1	1000	61	0	NA	NA	NA	NA	NA
Neu/DFE1	1000	62	1	0.035	0.035	NA	0.035	0.035
Neu/DFE1	1000	63	0	NA	NA	NA	NA	NA
Neu/DFE1	1000	64	0	NA	NA	NA	NA	NA
Neu/DFE1	1000	65	2	0.1645	0.1645	0.163342	0.10675	0.22225
Neu/DFE1	1000	66	2	0.051	0.051	0.0127279	0.0465	0.0555
Neu/DFE1	1000	67	1	0.042	0.042	NA	0.042	0.042
Neu/DFE1	1000	68	1	0.055	0.055	NA	0.055	0.055
Neu/DFE1	1000	69	1	0.053	0.053	NA	0.053	0.053
Neu/DFE1	1000	70	0	NA	NA	NA	NA	NA
Neu/DFE1	1000	71	1	0.029	0.029	NA	0.029	0.029
Neu/DFE1	1000	72	0	NA	NA	NA	NA	NA
Neu/DFE1	1000	73	2	0.0625	0.0625	0.0176777	0.05625	0.06875
Neu/DFE1	1000	74	1	0.081	0.081	NA	0.081	0.081
Neu/DFE1	1000	75	1	0.031	0.031	NA	0.031	0.031
Neu/DFE1	1000	76	0	NA	NA	NA	NA	NA
Neu/DFE1	1000	77	2	0.0725	0.0725	0.0629325	0.05025	0.09475
Neu/DFE1	1000	78	1	0.207	0.207	NA	0.207	0.207
Neu/DFE1	1000	79	2	0.1675	0.1675	0.135057	0.11975	0.21525
Neu/DFE1	1000	80	1	0.077	0.077	NA	0.077	0.077
Neu/DFE1	1000	81	0	NA	NA	NA	NA	NA
Neu/DFE1	1000	82	4	0.2495	0.218	0.125405	0.1845	0.283
Neu/DFE1	1000	83	1	0.098	0.098	NA	0.098	0.098
Neu/DFE1	1000	84	3	0.0316667	0.032	0.00351188	0.03	0.0335
Neu/DFE1	1000	85	1	0.166	0.166	NA	0.166	0.166
Neu/DFE1	1000	86	0	NA	NA	NA	NA	NA
Neu/DFE1	1000	87	1	0.026	0.026	NA	0.026	0.026
Neu/DFE1	1000	88	3	0.0656667	0.037	0.0603435	0.031	0.086
Neu/DFE1	1000	89	1	0.068	0.068	NA	0.068	0.068
Neu/DFE1	1000	90	2	0.072	0.072	0.00707107	0.0695	0.0745
Neu/DFE1	1000	91	2	0.0635	0.0635	0.0233345	0.05525	0.07175
Neu/DFE1	1000	92	2	0.115	0.115	0.11738	0.0735	0.1565
Neu/DFE1	1000	93	1	0.064	0.064	NA	0.064	0.064
Neu/DFE1	1000	94	2	0.029	0.029	0.00424264	0.0275	0.0305
Neu/DFE1	1000	95	1	0.028	0.028	NA	0.028	0.028
Neu/DFE1	1000	96	3	0.0413333	0.046	0.00986577	0.038	0.047
Neu/DFE1	1000	97	2	0.1345	0.1345	0.147785	0.08225	0.18675
Neu/DFE1	1000	98	0	NA	NA	NA	NA	NA
Neu/DFE1	1000	99	1	0.152	0.152	NA	0.152	0.152
Neu/DFE1	1000	100	2	0.1435	0.1435	0.143543	0.09275	0.19425
Neu/DFE2	100	1	1	0.03	0.03	NA	0.03	0.03
Neu/DFE2	100	2	0	NA	NA	NA	NA	NA
Neu/DFE2	100	3	2	0.03	0.03	0	0.03	0.03
Neu/DFE2	100	4	3	0.0433333	0.04	0.0152753	0.035	0.05
Neu/DFE2	100	5	0	NA	NA	NA	NA	NA
Neu/DFE2	100	6	2	0.05	0.05	0.0141421	0.045	0.055
Neu/DFE2	100	7	3	0.0433333	0.04	0.0057735	0.04	0.045
Neu/DFE2	100	8	1	0.05	0.05	NA	0.05	0.05
Neu/DFE2	100	9	1	0.03	0.03	NA	0.03	0.03
Neu/DFE2	100	10	0	NA	NA	NA	NA	NA
Neu/DFE2	100	11	1	0.03	0.03	NA	0.03	0.03
Neu/DFE2	100	12	1	0.04	0.04	NA	0.04	0.04
Neu/DFE2	100	13	1	0.03	0.03	NA	0.03	0.03
Neu/DFE2	100	14	1	0.03	0.03	NA	0.03	0.03
Neu/DFE2	100	15	0	NA	NA	NA	NA	NA
Neu/DFE2	100	16	3	0.0866667	0.07	0.0665833	0.05	0.115
Neu/DFE2	100	17	1	0.06	0.06	NA	0.06	0.06
Neu/DFE2	100	18	0	NA	NA	NA	NA	NA
Neu/DFE2	100	19	0	NA	NA	NA	NA	NA
Neu/DFE2	100	20	3	0.0666667	0.06	0.0404145	0.045	0.085
Neu/DFE2	100	21	4	0.2125	0.2	0.211719	0.03	0.3825
Neu/DFE2	100	22	1	0.22	0.22	NA	0.22	0.22
Neu/DFE2	100	23	0	NA	NA	NA	NA	NA
Neu/DFE2	100	24	1	0.3	0.3	NA	0.3	0.3
Neu/DFE2	100	25	0	NA	NA	NA	NA	NA
Neu/DFE2	100	26	0	NA	NA	NA	NA	NA
Neu/DFE2	100	27	0	NA	NA	NA	NA	NA
Neu/DFE2	100	28	1	0.03	0.03	NA	0.03	0.03
Neu/DFE2	100	29	0	NA	NA	NA	NA	NA
Neu/DFE2	100	30	2	0.035	0.035	0.00707107	0.0325	0.0375
Neu/DFE2	100	31	1	0.03	0.03	NA	0.03	0.03
Neu/DFE2	100	32	0	NA	NA	NA	NA	NA
Neu/DFE2	100	33	1	0.07	0.07	NA	0.07	0.07
Neu/DFE2	100	34	1	0.03	0.03	NA	0.03	0.03
Neu/DFE2	100	35	1	0.03	0.03	NA	0.03	0.03
Neu/DFE2	100	36	3	0.0533333	0.03	0.0404145	0.03	0.065
Neu/DFE2	100	37	1	0.16	0.16	NA	0.16	0.16
Neu/DFE2	100	38	0	NA	NA	NA	NA	NA
Neu/DFE2	100	39	0	NA	NA	NA	NA	NA
Neu/DFE2	100	40	0	NA	NA	NA	NA	NA
Neu/DFE2	100	41	0	NA	NA	NA	NA	NA
Neu/DFE2	100	42	1	0.05	0.05	NA	0.05	0.05
Neu/DFE2	100	43	3	0.0466667	0.03	0.0288675	0.03	0.055
Neu/DFE2	100	44	2	0.03	0.03	0	0.03	0.03
Neu/DFE2	100	45	1	0.04	0.04	NA	0.04	0.04
Neu/DFE2	100	46	3	0.03	0.03	0	0.03	0.03
Neu/DFE2	100	47	1	0.42	0.42	NA	0.42	0.42
Neu/DFE2	100	48	2	0.045	0.045	0.0212132	0.0375	0.0525
Neu/DFE2	100	49	1	0.03	0.03	NA	0.03	0.03
Neu/DFE2	100	50	2	0.035	0.035	0.00707107	0.0325	0.0375
Neu/DFE2	100	51	0	NA	NA	NA	NA	NA
Neu/DFE2	100	52	3	0.04	0.03	0.0173205	0.03	0.045
Neu/DFE2	100	53	1	0.03	0.03	NA	0.03	0.03
Neu/DFE2	100	54	0	NA	NA	NA	NA	NA
Neu/DFE2	100	55	0	NA	NA	NA	NA	NA
Neu/DFE2	100	56	4	0.0575	0.06	0.015	0.0475	0.07
Neu/DFE2	100	57	0	NA	NA	NA	NA	NA
Neu/DFE2	100	58	1	0.03	0.03	NA	0.03	0.03
Neu/DFE2	100	59	1	0.12	0.12	NA	0.12	0.12
Neu/DFE2	100	60	1	0.33	0.33	NA	0.33	0.33
Neu/DFE2	100	61	1	0.18	0.18	NA	0.18	0.18
Neu/DFE2	100	62	1	0.04	0.04	NA	0.04	0.04
Neu/DFE2	100	63	1	0.03	0.03	NA	0.03	0.03
Neu/DFE2	100	64	0	NA	NA	NA	NA	NA
Neu/DFE2	100	65	0	NA	NA	NA	NA	NA
Neu/DFE2	100	66	3	0.0766667	0.06	0.0378594	0.055	0.09
Neu/DFE2	100	67	3	0.05	0.05	0.02	0.04	0.06
Neu/DFE2	100	68	2	0.04	0.04	0.0141421	0.035	0.045
Neu/DFE2	100	69	1	0.03	0.03	NA	0.03	0.03
Neu/DFE2	100	70	0	NA	NA	NA	NA	NA
Neu/DFE2	100	71	0	NA	NA	NA	NA	NA
Neu/DFE2	100	72	2	0.04	0.04	0.0141421	0.035	0.045
Neu/DFE2	100	73	2	0.035	0.035	0.00707107	0.0325	0.0375
Neu/DFE2	100	74	1	0.03	0.03	NA	0.03	0.03
Neu/DFE2	100	75	0	NA	NA	NA	NA	NA
Neu/DFE2	100	76	1	0.05	0.05	NA	0.05	0.05
Neu/DFE2	100	77	2	0.035	0.035	0.00707107	0.0325	0.0375
Neu/DFE2	100	78	1	0.07	0.07	NA	0.07	0.07
Neu/DFE2	100	79	1	0.06	0.06	NA	0.06	0.06
Neu/DFE2	100	80	1	0.06	0.06	NA	0.06	0.06
Neu/DFE2	100	81	3	0.0566667	0.06	0.0152753	0.05	0.065
Neu/DFE2	100	82	2	0.21	0.21	0.254558	0.12	0.3
Neu/DFE2	100	83	2	0.03	0.03	0	0.03	0.03
Neu/DFE2	100	84	1	0.05	0.05	NA	0.05	0.05
Neu/DFE2	100	85	0	NA	NA	NA	NA	NA
Neu/DFE2	100	86	1	0.12	0.12	NA	0.12	0.12
Neu/DFE2	100	87	2	0.03	0.03	0	0.03	0.03
Neu/DFE2	100	88	3	0.0333333	0.03	0.0057735	0.03	0.035
Neu/DFE2	100	89	0	NA	NA	NA	NA	NA
Neu/DFE2	100	90	2	0.245	0.245	0.162635	0.1875	0.3025
Neu/DFE2	100	91	0	NA	NA	NA	NA	NA
Neu/DFE2	100	92	0	NA	NA	NA	NA	NA
Neu/DFE2	100	93	1	0.03	0.03	NA	0.03	0.03
Neu/DFE2	100	94	1	0.03	0.03	NA	0.03	0.03
Neu/DFE2	100	95	0	NA	NA	NA	NA	NA
Neu/DFE2	100	96	2	0.09	0.09	0.0848528	0.06	0.12
Neu/DFE2	100	97	0	NA	NA	NA	NA	NA
Neu/DFE2	100	98	2	0.04	0.04	0.0141421	0.035	0.045
Neu/DFE2	100	99	0	NA	NA	NA	NA	NA
Neu/DFE2	100	100	1	0.12	0.12	NA	0.12	0.12
Neu/DFE2	1000	1	0	NA	NA	NA	NA	NA
Neu/DFE2	1000	2	0	NA	NA	NA	NA	NA
Neu/DFE2	1000	3	1	0.025	0.025	NA	0.025	0.025
Neu/DFE2	1000	4	2	0.0465	0.0465	0.0176777	0.04025	0.05275
Neu/DFE2	1000	5	0	NA	NA	NA	NA	NA
Neu/DFE2	1000	6	1	0.092	0.092	NA	0.092	0.092
Neu/DFE2	1000	7	2	0.0375	0.0375	0.00636396	0.03525	0.03975
Neu/DFE2	1000	8	0	NA	NA	NA	NA	NA
Neu/DFE2	1000	9	0	NA	NA	NA	NA	NA
Neu/DFE2	1000	10	0	NA	NA	NA	NA	NA
Neu/DFE2	1000	11	0	NA	NA	NA	NA	NA
Neu/DFE2	1000	12	0	NA	NA	NA	NA	NA
Neu/DFE2	1000	13	0	NA	NA	NA	NA	NA
Neu/DFE2	1000	14	0	NA	NA	NA	NA	NA
Neu/DFE2	1000	15	0	NA	NA	NA	NA	NA
Neu/DFE2	1000	16	2	0.0755	0.0755	0.0615183	0.05375	0.09725
Neu/DFE2	1000	17	1	0.083	0.083	NA	0.083	0.083
Neu/DFE2	1000	18	0	NA	NA	NA	NA	NA
Neu/DFE2	1000	19	1	0.059	0.059	NA	0.059	0.059
Neu/DFE2	1000	20	2	0.049	0.049	0.00848528	0.046	0.052
Neu/DFE2	1000	21	3	0.278	0.396	0.205249	0.2185	0.3965
Neu/DFE2	1000	22	1	0.269	0.269	NA	0.269	0.269
Neu/DFE2	1000	23	1	0.033	0.033	NA	0.033	0.033
Neu/DFE2	1000	24	1	0.296	0.296	NA	0.296	0.296
Neu/DFE2	1000	25	1	0.035	0.035	NA	0.035	0.035
Neu/DFE2	1000	26	1	0.025	0.025	NA	0.025	0.025
Neu/DFE2	1000	27	1	0.027	0.027	NA	0.027	0.027
Neu/DFE2	1000	28	0	NA	NA	NA	NA	NA
Neu/DFE2	1000	29	0	NA	NA	NA	NA	NA
Neu/DFE2	1000	30	0	NA	NA	NA	NA	NA
Neu/DFE2	1000	31	1	0.025	0.025	NA	0.025	0.025
Neu/DFE2	1000	32	0	NA	NA	NA	NA	NA
Neu/DFE2	1000	33	1	0.116	0.116	NA	0.116	0.116
Neu/DFE2	1000	34	0	NA	NA	NA	NA	NA
Neu/DFE2	1000	35	0	NA	NA	NA	NA	NA
Neu/DFE2	1000	36	2	0.09	0.09	0.0127279	0.0855	0.0945
Neu/DFE2	1000	37	2	0.0885	0.0885	0.0869741	0.05775	0.11925
Neu/DFE2	1000	38	0	NA	NA	NA	NA	NA
Neu/DFE2	1000	39	0	NA	NA	NA	NA	NA
Neu/DFE2	1000	40	0	NA	NA	NA	NA	NA
Neu/DFE2	1000	41	0	NA	NA	NA	NA	NA
Neu/DFE2	1000	42	1	0.094	0.094	NA	0.094	0.094
Neu/DFE2	1000	43	2	0.0585	0.0585	0.0346482	0.04625	0.07075
Neu/DFE2	1000	44	1	0.029	0.029	NA	0.029	0.029
Neu/DFE2	1000	45	0	NA	NA	NA	NA	NA
Neu/DFE2	1000	46	0	NA	NA	NA	NA	NA
Neu/DFE2	1000	47	1	0.427	0.427	NA	0.427	0.427
Neu/DFE2	1000	48	2	0.0445	0.0445	0.00212132	0.04375	0.04525
Neu/DFE2	1000	49	0	NA	NA	NA	NA	NA
Neu/DFE2	1000	50	0	NA	NA	NA	NA	NA
Neu/DFE2	1000	51	0	NA	NA	NA	NA	NA
Neu/DFE2	1000	52	1	0.026	0.026	NA	0.026	0.026
Neu/DFE2	1000	53	0	NA	NA	NA	NA	NA
Neu/DFE2	1000	54	0	NA	NA	NA	NA	NA
Neu/DFE2	1000	55	0	NA	NA	NA	NA	NA
Neu/DFE2	1000	56	2	0.0675	0.0675	0.00919239	0.06425	0.07075
Neu/DFE2	1000	57	0	NA	NA	NA	NA	NA
Neu/DFE2	1000	58	0	NA	NA	NA	NA	NA
Neu/DFE2	1000	59	1	0.102	0.102	NA	0.102	0.102
Neu/DFE2	1000	60	1	0.306	0.306	NA	0.306	0.306
Neu/DFE2	1000	61	1	0.234	0.234	NA	0.234	0.234
Neu/DFE2	1000	62	2	0.026	0.026	0	0.026	0.026
Neu/DFE2	1000	63	0	NA	NA	NA	NA	NA
Neu/DFE2	1000	64	0	NA	NA	NA	NA	NA
Neu/DFE2	1000	65	0	NA	NA	NA	NA	NA
Neu/DFE2	1000	66	3	0.0603333	0.038	0.0395517	0.0375	0.072
Neu/DFE2	1000	67	2	0.0615	0.0615	0.0275772	0.05175	0.07125
Neu/DFE2	1000	68	1	0.077	0.077	NA	0.077	0.077
Neu/DFE2	1000	69	0	NA	NA	NA	NA	NA
Neu/DFE2	1000	70	0	NA	NA	NA	NA	NA
Neu/DFE2	1000	71	0	NA	NA	NA	NA	NA
Neu/DFE2	1000	72	1	0.043	0.043	NA	0.043	0.043
Neu/DFE2	1000	73	0	NA	NA	NA	NA	NA
Neu/DFE2	1000	74	0	NA	NA	NA	NA	NA
Neu/DFE2	1000	75	0	NA	NA	NA	NA	NA
Neu/DFE2	1000	76	1	0.03	0.03	NA	0.03	0.03
Neu/DFE2	1000	77	0	NA	NA	NA	NA	NA
Neu/DFE2	1000	78	1	0.071	0.071	NA	0.071	0.071
Neu/DFE2	1000	79	2	0.0345	0.0345	0.00636396	0.03225	0.03675
Neu/DFE2	1000	80	2	0.0395	0.0395	0.00212132	0.03875	0.04025
Neu/DFE2	1000	81	2	0.0705	0.0705	0.000707107	0.07025	0.07075
Neu/DFE2	1000	82	1	0.399	0.399	NA	0.399	0.399
Neu/DFE2	1000	83	2	0.032	0.032	0.00989949	0.0285	0.0355
Neu/DFE2	1000	84	1	0.033	0.033	NA	0.033	0.033
Neu/DFE2	1000	85	0	NA	NA	NA	NA	NA
Neu/DFE2	1000	86	2	0.0565	0.0565	0.0275772	0.04675	0.06625
Neu/DFE2	1000	87	0	NA	NA	NA	NA	NA
Neu/DFE2	1000	88	2	0.055	0.055	0.00141421	0.0545	0.0555
Neu/DFE2	1000	89	0	NA	NA	NA	NA	NA
Neu/DFE2	1000	90	2	0.1895	0.1895	0.1492	0.13675	0.24225
Neu/DFE2	1000	91	0	NA	NA	NA	NA	NA
Neu/DFE2	1000	92	0	NA	NA	NA	NA	NA
Neu/DFE2	1000	93	1	0.025	0.025	NA	0.025	0.025
Neu/DFE2	1000	94	0	NA	NA	NA	NA	NA
Neu/DFE2	1000	95	0	NA	NA	NA	NA	NA
Neu/DFE2	1000	96	1	0.194	0.194	NA	0.194	0.194
Neu/DFE2	1000	97	0	NA	NA	NA	NA	NA
Neu/DFE2	1000	98	1	0.031	0.031	NA	0.031	0.031
Neu/DFE2	1000	99	0	NA	NA	NA	NA	NA
Neu/DFE2	1000	100	1	0.107	0.107	NA	0.107	0.107
Sel/DFE1	100	1	13	0.0923077	0.06	0.0987551	0.03	0.09
Sel/DFE1	100	2	7	0.0685714	0.05	0.0609449	0.03	0.07
Sel/DFE1	100	3	11	0.0872727	0.07	0.067984	0.035	0.1
Sel/DFE1	100	4	9	0.0411111	0.04	0.0116667	0.03	0.05
Sel/DFE1	100	5	4	0.1475	0.035	0.228382	0.03	0.1525
Sel/DFE1	100	6	6	0.14	0.07	0.176182	0.0425	0.1275
Sel/DFE1	100	7	6	0.0566667	0.04	0.037238	0.04	0.055
Sel/DFE1	100	8	8	0.1225	0.07	0.155632	0.03	0.13
Sel/DFE1	100	9	11	0.0736364	0.05	0.0991234	0.03	0.06
Sel/DFE1	100	10	13	0.0746154	0.04	0.102275	0.03	0.06
Sel/DFE1	100	11	6	0.116667	0.085	0.101127	0.03	0.2075
Sel/DFE1	100	12	14	0.155714	0.07	0.142219	0.04	0.315
Sel/DFE1	100	13	10	0.097	0.075	0.0699285	0.0525	0.1275
Sel/DFE1	100	14	7	0.117143	0.11	0.0941124	0.045	0.145
Sel/DFE1	100	15	13	0.0661538	0.05	0.0450071	0.04	0.07
Sel/DFE1	100	16	10	0.102	0.055	0.109626	0.0325	0.12
Sel/DFE1	100	17	10	0.099	0.06	0.119671	0.0425	0.0875
Sel/DFE1	100	18	10	0.098	0.05	0.128219	0.0325	0.0675
Sel/DFE1	100	19	11	0.130909	0.03	0.150363	0.03	0.19
Sel/DFE1	100	20	8	0.14625	0.105	0.124778	0.07	0.1675
Sel/DFE1	100	21	9	0.06	0.05	0.0502494	0.03	0.06
Sel/DFE1	100	22	16	0.06375	0.055	0.0458803	0.0375	0.065
Sel/DFE1	100	23	11	0.11	0.05	0.101193	0.03	0.21
Sel/DFE1	100	24	10	0.052	0.04	0.033928	0.03	0.0575
Sel/DFE1	100	25	13	0.0653846	0.04	0.0820178	0.03	0.04
Sel/DFE1	100	26	18	0.0888889	0.06	0.0789556	0.05	0.0775
Sel/DFE1	100	27	6	0.0633333	0.045	0.0496655	0.0325	0.065
Sel/DFE1	100	28	14	0.101429	0.045	0.0980469	0.03	0.15
Sel/DFE1	100	29	10	0.081	0.05	0.103328	0.03	0.07
Sel/DFE1	100	30	12	0.0825	0.04	0.0879178	0.04	0.065
Sel/DFE1	100	31	10	0.1	0.04	0.144453	0.03	0.0675
Sel/DFE1	100	32	11	0.101818	0.07	0.0870423	0.035	0.135
Sel/DFE1	100	33	13	0.0692308	0.05	0.0462712	0.04	0.09
Sel/DFE1	100	34	12	0.0825	0.03	0.118023	0.03	0.045
Sel/DFE1	100	35	13	0.0692308	0.04	0.0801521	0.03	0.06
Sel/DFE1	100	36	7	0.104286	0.03	0.171548	0.03	0.06
Sel/DFE1	100	37	8	0.10125	0.065	0.114198	0.0375	0.0875
Sel/DFE1	100	38	13	0.0438462	0.03	0.0198068	0.03	0.06
Sel/DFE1	100	39	9	0.0588889	0.05	0.0365529	0.04	0.06
Sel/DFE1	100	40	7	0.13	0.06	0.120139	0.035	0.21
Sel/DFE1	100	41	8	0.05	0.05	0.0130931	0.04	0.06
Sel/DFE1	100	42	4	0.0975	0.06	0.0892095	0.0475	0.11
Sel/DFE1	100	43	12	0.05	0.045	0.0195402	0.04	0.0525
Sel/DFE1	100	44	6	0.09	0.045	0.118152	0.0325	0.0575
Sel/DFE1	100	45	9	0.118889	0.08	0.107057	0.05	0.15
Sel/DFE1	100	46	13	0.124615	0.05	0.134264	0.03	0.27
Sel/DFE1	100	47	13	0.104615	0.05	0.134574	0.04	0.09
Sel/DFE1	100	48	11	0.127273	0.07	0.163835	0.03	0.09
Sel/DFE1	100	49	11	0.0854545	0.04	0.117929	0.035	0.05
Sel/DFE1	100	50	14	0.0592857	0.04	0.0604425	0.03	0.0575
Sel/DFE1	100	51	14	0.0892857	0.075	0.0676489	0.04	0.125
Sel/DFE1	100	52	13	0.103077	0.05	0.106723	0.04	0.11
Sel/DFE1	100	53	14	0.0864286	0.065	0.075203	0.04	0.0875
Sel/DFE1	100	54	8	0.0925	0.04	0.0866438	0.0375	0.135
Sel/DFE1	100	55	11	0.0654545	0.03	0.0858328	0.03	0.05
Sel/DFE1	100	56	15	0.11	0.03	0.141573	0.03	0.11
Sel/DFE1	100	57	5	0.046	0.04	0.0207364	0.03	0.05
Sel/DFE1	100	58	9	0.131111	0.1	0.104934	0.07	0.19
Sel/DFE1	100	59	13	0.117692	0.1	0.0900142	0.04	0.15
Sel/DFE1	100	60	9	0.0866667	0.07	0.0863134	0.04	0.08
Sel/DFE1	100	61	11	0.101818	0.04	0.147568	0.03	0.045
Sel/DFE1	100	62	10	0.206	0.235	0.162699	0.03	0.3425
Sel/DFE1	100	63	10	0.086	0.06	0.100133	0.03	0.0825
Sel/DFE1	100	64	12	0.065	0.03	0.0673525	0.03	0.055
Sel/DFE1	100	65	9	0.0466667	0.04	0.0206155	0.03	0.05
Sel/DFE1	100	66	13	0.0930769	0.04	0.115209	0.03	0.11
Sel/DFE1	100	67	7	0.0542857	0.05	0.0269921	0.03	0.07
Sel/DFE1	100	68	17	0.129412	0.08	0.113824	0.03	0.18
Sel/DFE1	100	69	11	0.101818	0.04	0.14952	0.03	0.05
Sel/DFE1	100	70	10	0.071	0.05	0.047481	0.0325	0.09
Sel/DFE1	100	71	11	0.120909	0.05	0.136635	0.045	0.14
Sel/DFE1	100	72	12	0.0591667	0.05	0.0398767	0.03	0.0575
Sel/DFE1	100	73	8	0.0725	0.07	0.0365474	0.045	0.095
Sel/DFE1	100	74	11	0.0872727	0.05	0.0870736	0.03	0.085
Sel/DFE1	100	75	7	0.0442857	0.03	0.0293582	0.03	0.04
Sel/DFE1	100	76	3	0.0433333	0.03	0.023094	0.03	0.05
Sel/DFE1	100	77	14	0.0592857	0.03	0.0749835	0.03	0.04
Sel/DFE1	100	78	6	0.0583333	0.03	0.0601387	0.03	0.045
Sel/DFE1	100	79	14	0.133571	0.065	0.137707	0.0325	0.1875
Sel/DFE1	100	80	4	0.105	0.07	0.0998332	0.045	0.13
Sel/DFE1	100	81	5	0.116	0.03	0.143108	0.03	0.13
Sel/DFE1	100	82	7	0.174286	0.06	0.216168	0.04	0.28
Sel/DFE1	100	83	13	0.116154	0.08	0.0935894	0.04	0.18
Sel/DFE1	100	84	6	0.111667	0.045	0.115658	0.03	0.2025
Sel/DFE1	100	85	12	0.0933333	0.05	0.107647	0.03	0.0925
Sel/DFE1	100	86	4	0.1325	0.08	0.140564	0.06	0.1525
Sel/DFE1	100	87	12	0.1125	0.05	0.140073	0.03	0.0925
Sel/DFE1	100	88	10	0.063	0.04	0.0480856	0.03	0.0675
Sel/DFE1	100	89	5	0.154	0.06	0.187963	0.05	0.15
Sel/DFE1	100	90	6	0.205	0.175	0.183603	0.045	0.35
Sel/DFE1	100	91	4	0.0575	0.055	0.0320156	0.03	0.0825
Sel/DFE1	100	92	11	0.0809091	0.05	0.0944939	0.035	0.06
Sel/DFE1	100	93	12	0.07	0.03	0.0839913	0.03	0.0525
Sel/DFE1	100	94	14	0.0978571	0.035	0.120905	0.03	0.105
Sel/DFE1	100	95	12	0.0866667	0.065	0.0833757	0.0375	0.0975
Sel/DFE1	100	96	9	0.107778	0.03	0.156347	0.03	0.03
Sel/DFE1	100	97	10	0.097	0.04	0.140479	0.04	0.08
Sel/DFE1	100	98	6	0.151667	0.095	0.163636	0.0425	0.1775
Sel/DFE1	100	99	5	0.066	0.03	0.0750333	0.03	0.04
Sel/DFE1	100	100	16	0.0775	0.04	0.0998999	0.03	0.06
Sel/DFE1	1000	1	6	0.14	0.0855	0.146653	0.06725	0.11425
Sel/DFE1	1000	2	3	0.116	0.111	0.0926013	0.0685	0.161
Sel/DFE1	1000	3	8	0.083375	0.0555	0.0675721	0.04875	0.08
Sel/DFE1	1000	4	8	0.048875	0.0385	0.0222546	0.0335	0.0715
Sel/DFE1	1000	5	6	0.117	0.043	0.183595	0.035	0.0585
Sel/DFE1	1000	6	5	0.1522	0.115	0.15875	0.034	0.16
Sel/DFE1	1000	7	5	0.0698	0.052	0.049977	0.041	0.071
Sel/DFE1	1000	8	6	0.151833	0.102	0.170264	0.0615	0.1305
Sel/DFE1	1000	9	10	0.0809	0.0465	0.108849	0.0345	0.065
Sel/DFE1	1000	10	12	0.0835	0.054	0.116706	0.0345	0.063
Sel/DFE1	1000	11	6	0.103333	0.0525	0.10227	0.02625	0.17625
Sel/DFE1	1000	12	10	0.1752	0.1635	0.139844	0.036	0.31025
Sel/DFE1	1000	13	9	0.0795556	0.065	0.0630795	0.037	0.087
Sel/DFE1	1000	14	7	0.129571	0.115	0.114826	0.051	0.147
Sel/DFE1	1000	15	11	0.0643636	0.072	0.0318505	0.033	0.085
Sel/DFE1	1000	16	11	0.0977273	0.049	0.107254	0.035	0.115
Sel/DFE1	1000	17	8	0.11925	0.0765	0.142394	0.04025	0.118
Sel/DFE1	1000	18	8	0.1095	0.0555	0.144345	0.04025	0.087
Sel/DFE1	1000	19	7	0.175857	0.103	0.159265	0.0515	0.2985
Sel/DFE1	1000	20	9	0.132	0.098	0.124334	0.04	0.135
Sel/DFE1	1000	21	8	0.05575	0.039	0.0344663	0.0285	0.0845
Sel/DFE1	1000	22	15	0.0640667	0.049	0.0494144	0.038	0.0675
Sel/DFE1	1000	23	9	0.124889	0.125	0.0812226	0.048	0.192
Sel/DFE1	1000	24	7	0.0528571	0.032	0.041687	0.0305	0.0545
Sel/DFE1	1000	25	7	0.0884286	0.064	0.10451	0.0335	0.071
Sel/DFE1	1000	26	16	0.0956875	0.0645	0.084559	0.037	0.12125
Sel/DFE1	1000	27	6	0.0578333	0.044	0.0402513	0.0395	0.05525
Sel/DFE1	1000	28	9	0.134444	0.12	0.109112	0.044	0.149
Sel/DFE1	1000	29	11	0.0704545	0.039	0.0942076	0.032	0.0595
Sel/DFE1	1000	30	7	0.116714	0.055	0.118376	0.044	0.1625
Sel/DFE1	1000	31	10	0.0917	0.0405	0.138674	0.0295	0.0685
Sel/DFE1	1000	32	11	0.111182	0.073	0.088768	0.047	0.1565
Sel/DFE1	1000	33	11	0.0692727	0.052	0.0442224	0.035	0.097
Sel/DFE1	1000	34	7	0.117429	0.043	0.1304	0.0395	0.157
Sel/DFE1	1000	35	9	0.0712222	0.037	0.0828021	0.028	0.044
Sel/DFE1	1000	36	5	0.122	0.037	0.180963	0.03	0.073
Sel/DFE1	1000	37	10	0.103	0.055	0.131053	0.03525	0.10625
Sel/DFE1	1000	38	5	0.051	0.047	0.012145	0.044	0.053
Sel/DFE1	1000	39	6	0.0661667	0.06	0.0355326	0.051	0.066
Sel/DFE1	1000	40	6	0.1475	0.129	0.126969	0.03675	0.24075
Sel/DFE1	1000	41	8	0.049125	0.0475	0.0147884	0.0395	0.05675
Sel/DFE1	1000	42	5	0.0882	0.053	0.104215	0.031	0.058
Sel/DFE1	1000	43	5	0.0548	0.054	0.0193054	0.041	0.064
Sel/DFE1	1000	44	4	0.10475	0.0355	0.140858	0.03275	0.1075
Sel/DFE1	1000	45	9	0.118333	0.069	0.135053	0.042	0.13
Sel/DFE1	1000	46	8	0.182	0.173	0.146705	0.0465	0.29125
Sel/DFE1	1000	47	10	0.1098	0.0515	0.119928	0.041	0.105
Sel/DFE1	1000	48	9	0.137556	0.055	0.159733	0.043	0.143
Sel/DFE1	1000	49	11	0.0953636	0.057	0.121563	0.034	0.069
Sel/DFE1	1000	50	4	0.0925	0.0615	0.0884025	0.03125	0.12275
Sel/DFE1	1000	51	9	0.118556	0.093	0.0905347	0.052	0.141
Sel/DFE1	1000	52	11	0.119455	0.068	0.107007	0.0505	0.169
Sel/DFE1	1000	53	11	0.117818	0.096	0.0914514	0.059	0.139
Sel/DFE1	1000	54	5	0.1292	0.091	0.108329	0.045	0.212
Sel/DFE1	1000	55	4	0.1235	0.0685	0.134889	0.05325	0.13875
Sel/DFE1	1000	56	9	0.154333	0.082	0.14679	0.035	0.292
Sel/DFE1	1000	57	3	0.0463333	0.047	0.0140119	0.0395	0.0535
Sel/DFE1	1000	58	9	0.149444	0.129	0.134232	0.076	0.161
Sel/DFE1	1000	59	11	0.133	0.103	0.0927955	0.091	0.1575
Sel/DFE1	1000	60	8	0.099	0.0635	0.118545	0.0455	0.07975
Sel/DFE1	1000	61	9	0.132222	0.054	0.172171	0.043	0.062
Sel/DFE1	1000	62	8	0.2565	0.281	0.176738	0.1095	0.397
Sel/DFE1	1000	63	11	0.0904545	0.044	0.105417	0.0345	0.0805
Sel/DFE1	1000	64	6	0.0803333	0.063	0.0569585	0.04	0.1025
Sel/DFE1	1000	65	5	0.05	0.049	0.0254165	0.027	0.059
Sel/DFE1	1000	66	11	0.104364	0.066	0.103543	0.034	0.123
Sel/DFE1	1000	67	7	0.0632857	0.052	0.0320921	0.0445	0.0735
Sel/DFE1	1000	68	15	0.1232	0.073	0.103384	0.046	0.189
Sel/DFE1	1000	69	12	0.0998333	0.038	0.142217	0.02875	0.07925
Sel/DFE1	1000	70	11	0.0689091	0.051	0.0475446	0.0325	0.0865
Sel/DFE1	1000	71	9	0.129778	0.055	0.136687	0.04	0.231
Sel/DFE1	1000	72	10	0.0517	0.0425	0.0310127	0.03175	0.05175
Sel/DFE1	1000	73	6	0.0966667	0.0835	0.0520641	0.0525	0.13325
Sel/DFE1	1000	74	9	0.0793333	0.038	0.0810247	0.031	0.09
Sel/DFE1	1000	75	4	0.05525	0.0555	0.0159452	0.04725	0.0635
Sel/DFE1	1000	76	6	0.0353333	0.0305	0.0123882	0.02625	0.0415
Sel/DFE1	1000	77	9	0.0682222	0.042	0.0744174	0.036	0.056
Sel/DFE1	1000	78	4	0.08	0.0315	0.101387	0.02875	0.08275
Sel/DFE1	1000	79	12	0.141167	0.0695	0.145981	0.046	0.21075
Sel/DFE1	1000	80	3	0.124	0.052	0.139689	0.0435	0.1685
Sel/DFE1	1000	81	6	0.101	0.0395	0.136471	0.028	0.0885
Sel/DFE1	1000	82	5	0.1984	0.031	0.232944	0.029	0.446
Sel/DFE1	1000	83	10	0.0999	0.056	0.0789422	0.04175	0.1745
Sel/DFE1	1000	84	5	0.1462	0.085	0.135306	0.043	0.248
Sel/DFE1	1000	85	10	0.1136	0.044	0.132265	0.02975	0.17125
Sel/DFE1	1000	86	5	0.1238	0.079	0.155876	0.033	0.081
Sel/DFE1	1000	87	11	0.098	0.05	0.0956222	0.048	0.0755
Sel/DFE1	1000	88	10	0.0621	0.0415	0.0497783	0.03075	0.07475
Sel/DFE1	1000	89	6	0.138667	0.0645	0.150346	0.06	0.147
Sel/DFE1	1000	90	6	0.186833	0.1825	0.152401	0.05075	0.28275
Sel/DFE1	1000	91	2	0.078	0.078	0.00707107	0.0755	0.0805
Sel/DFE1	1000	92	7	0.108429	0.058	0.112328	0.052	0.111
Sel/DFE1	1000	93	11	0.0737273	0.037	0.0926813	0.0295	0.053
Sel/DFE1	1000	94	10	0.1205	0.0585	0.133559	0.0365	0.121
Sel/DFE1	1000	95	13	0.0856923	0.051	0.100821	0.037	0.059
Sel/DFE1	1000	96	3	0.247	0.275	0.204443	0.1525	0.3555
Sel/DFE1	1000	97	11	0.0874545	0.047	0.130192	0.0355	0.0555
Sel/DFE1	1000	98	4	0.2245	0.1785	0.184171	0.10975	0.29325
Sel/DFE1	1000	99	3	0.0746667	0.043	0.068252	0.0355	0.098
Sel/DFE1	1000	100	11	0.0985455	0.043	0.103134	0.0355	0.1075
Sel/DFE2	100	1	10	0.099	0.035	0.13387	0.03	0.05
Sel/DFE2	100	2	5	0.064	0.03	0.0654217	0.03	0.05
Sel/DFE2	100	3	8	0.08625	0.05	0.0853459	0.0375	0.085
Sel/DFE2	100	4	8	0.0775	0.06	0.0503559	0.0375	0.11
Sel/DFE2	100	5	10	0.06	0.05	0.05696	0.0325	0.05
Sel/DFE2	100	6	3	0.05	0.03	0.034641	0.03	0.06
Sel/DFE2	100	7	5	0.12	0.04	0.173638	0.04	0.06
Sel/DFE2	100	8	4	0.0625	0.05	0.0403113	0.0375	0.075
Sel/DFE2	100	9	3	0.0433333	0.03	0.023094	0.03	0.05
Sel/DFE2	100	10	2	0.04	0.04	0.0141421	0.035	0.045
Sel/DFE2	100	11	6	0.04	0.035	0.0126491	0.03	0.0475
Sel/DFE2	100	12	6	0.0666667	0.055	0.0450185	0.03	0.0875
Sel/DFE2	100	13	6	0.07	0.04	0.0629285	0.0325	0.0775
Sel/DFE2	100	14	6	0.165	0.075	0.160842	0.07	0.275
Sel/DFE2	100	15	7	0.112857	0.08	0.095344	0.035	0.17
Sel/DFE2	100	16	4	0.07	0.035	0.0734847	0.03	0.075
Sel/DFE2	100	17	10	0.139	0.04	0.165828	0.03	0.235
Sel/DFE2	100	18	9	0.123333	0.04	0.16039	0.03	0.1
Sel/DFE2	100	19	4	0.0875	0.035	0.108436	0.03	0.0925
Sel/DFE2	100	20	7	0.107143	0.05	0.117575	0.03	0.135
Sel/DFE2	100	21	7	0.0914286	0.03	0.145308	0.03	0.05
Sel/DFE2	100	22	9	0.0577778	0.04	0.0435252	0.04	0.06
Sel/DFE2	100	23	4	0.1925	0.15	0.200062	0.03	0.3125
Sel/DFE2	100	24	9	0.0466667	0.04	0.0254951	0.03	0.04
Sel/DFE2	100	25	12	0.125833	0.065	0.138529	0.03	0.1475
Sel/DFE2	100	26	5	0.094	0.05	0.105024	0.04	0.07
Sel/DFE2	100	27	7	0.157143	0.1	0.128155	0.06	0.25
Sel/DFE2	100	28	8	0.14	0.07	0.12873	0.0475	0.23
Sel/DFE2	100	29	5	0.078	0.06	0.0634035	0.04	0.06
Sel/DFE2	100	30	7	0.207143	0.08	0.178859	0.075	0.365
Sel/DFE2	100	31	5	0.124	0.08	0.118025	0.06	0.11
Sel/DFE2	100	32	3	0.0433333	0.04	0.0152753	0.035	0.05
Sel/DFE2	100	33	2	0.085	0.085	0.0777817	0.0575	0.1125
Sel/DFE2	100	34	6	0.161667	0.045	0.192916	0.0325	0.305
Sel/DFE2	100	35	2	0.045	0.045	0.0212132	0.0375	0.0525
Sel/DFE2	100	36	10	0.092	0.06	0.0725412	0.0325	0.135
Sel/DFE2	100	37	8	0.05875	0.03	0.0438952	0.03	0.08
Sel/DFE2	100	38	11	0.0445455	0.04	0.0180907	0.03	0.05
Sel/DFE2	100	39	2	0.06	0.06	0.0424264	0.045	0.075
Sel/DFE2	100	40	12	0.0608333	0.04	0.0620056	0.03	0.055
Sel/DFE2	100	41	6	0.12	0.065	0.115585	0.0325	0.2025
Sel/DFE2	100	42	6	0.166667	0.14	0.148414	0.035	0.2825
Sel/DFE2	100	43	8	0.09875	0.05	0.132389	0.03	0.085
Sel/DFE2	100	44	10	0.052	0.05	0.0198886	0.0325	0.07
Sel/DFE2	100	45	5	0.066	0.05	0.0482701	0.04	0.06
Sel/DFE2	100	46	6	0.128333	0.06	0.156514	0.05	0.115
Sel/DFE2	100	47	5	0.06	0.06	0.0308221	0.03	0.08
Sel/DFE2	100	48	8	0.05	0.04	0.0244949	0.03	0.065
Sel/DFE2	100	49	6	0.0866667	0.05	0.074744	0.04	0.1125
Sel/DFE2	100	50	6	0.0883333	0.035	0.133179	0.03	0.04
Sel/DFE2	100	51	7	0.08	0.04	0.0734847	0.035	0.095
Sel/DFE2	100	52	6	0.07	0.045	0.0583095	0.0325	0.08
Sel/DFE2	100	53	2	0.05	0.05	0.0282843	0.04	0.06
Sel/DFE2	100	54	6	0.055	0.045	0.0301662	0.03	0.075
Sel/DFE2	100	55	7	0.105714	0.04	0.140932	0.03	0.1
Sel/DFE2	100	56	6	0.14	0.15	0.0824621	0.075	0.1875
Sel/DFE2	100	57	7	0.138571	0.1	0.129927	0.05	0.17
Sel/DFE2	100	58	5	0.072	0.03	0.0939149	0.03	0.03
Sel/DFE2	100	59	4	0.0825	0.095	0.0359398	0.075	0.1025
Sel/DFE2	100	60	7	0.108571	0.12	0.0749285	0.04	0.155
Sel/DFE2	100	61	2	0.07	0.07	0.0424264	0.055	0.085
Sel/DFE2	100	62	8	0.08875	0.04	0.111795	0.03	0.0725
Sel/DFE2	100	63	11	0.0909091	0.06	0.100444	0.04	0.085
Sel/DFE2	100	64	8	0.1475	0.065	0.157457	0.04	0.2075
Sel/DFE2	100	65	8	0.03625	0.03	0.0118773	0.03	0.035
Sel/DFE2	100	66	4	0.17	0.155	0.145373	0.06	0.265
Sel/DFE2	100	67	9	0.0688889	0.07	0.03444	0.04	0.1
Sel/DFE2	100	68	4	0.12	0.03	0.18	0.03	0.12
Sel/DFE2	100	69	7	0.0771429	0.06	0.0521901	0.04	0.105
Sel/DFE2	100	70	5	0.048	0.04	0.0238747	0.04	0.04
Sel/DFE2	100	71	8	0.0825	0.035	0.100676	0.03	0.0675
Sel/DFE2	100	72	9	0.0733333	0.04	0.0616441	0.04	0.11
Sel/DFE2	100	73	4	0.0425	0.04	0.015	0.03	0.0525
Sel/DFE2	100	74	4	0.085	0.06	0.0732575	0.0375	0.1075
Sel/DFE2	100	75	2	0.04	0.04	0	0.04	0.04
Sel/DFE2	100	76	5	0.062	0.04	0.0396232	0.03	0.1
Sel/DFE2	100	77	4	0.05	0.045	0.0244949	0.03	0.065
Sel/DFE2	100	78	9	0.0522222	0.05	0.0171594	0.04	0.06
Sel/DFE2	100	79	4	0.09	0.09	0.0439697	0.0625	0.1175
Sel/DFE2	100	80	3	0.143333	0.1	0.0929157	0.09	0.175
Sel/DFE2	100	81	6	0.1	0.04	0.152053	0.0325	0.0475
Sel/DFE2	100	82	6	0.123333	0.065	0.124043	0.06	0.1375
Sel/DFE2	100	83	3	0.04	0.03	0.0173205	0.03	0.045
Sel/DFE2	100	84	8	0.06125	0.06	0.0290012	0.045	0.07
Sel/DFE2	100	85	6	0.128333	0.075	0.137901	0.04	0.1475
Sel/DFE2	100	86	8	0.05625	0.03	0.050409	0.03	0.05
Sel/DFE2	100	87	7	0.0628571	0.04	0.0502375	0.035	0.065
Sel/DFE2	100	88	4	0.0825	0.065	0.0607591	0.0525	0.095
Sel/DFE2	100	89	5	0.046	0.03	0.0304959	0.03	0.04
Sel/DFE2	100	90	8	0.12875	0.04	0.165222	0.03	0.1425
Sel/DFE2	100	91	6	0.09	0.065	0.0678233	0.0375	0.145
Sel/DFE2	100	92	9	0.0755556	0.05	0.0709068	0.03	0.09
Sel/DFE2	100	93	7	0.0742857	0.05	0.0582687	0.04	0.075
Sel/DFE2	100	94	7	0.132857	0.11	0.1372	0.055	0.125
Sel/DFE2	100	95	7	0.0428571	0.03	0.0256348	0.03	0.04
Sel/DFE2	100	96	7	0.0514286	0.04	0.0397612	0.03	0.045
Sel/DFE2	100	97	7	0.0885714	0.07	0.073808	0.04	0.1
Sel/DFE2	100	98	6	0.103333	0.105	0.0476095	0.0775	0.1175
Sel/DFE2	100	99	7	0.08	0.06	0.068313	0.045	0.075
Sel/DFE2	100	100	9	0.0477778	0.03	0.0496935	0.03	0.03
Sel/DFE2	1000	1	6	0.164667	0.0465	0.19363	0.043	0.30875
Sel/DFE2	1000	2	3	0.085	0.063	0.0544426	0.054	0.105
Sel/DFE2	1000	3	7	0.0997143	0.044	0.115906	0.04	0.0995
Sel/DFE2	1000	4	7	0.0738571	0.048	0.0619366	0.033	0.0955
Sel/DFE2	1000	5	5	0.0842	0.071	0.056189	0.065	0.077
Sel/DFE2	1000	6	1	0.049	0.049	NA	0.049	0.049
Sel/DFE2	1000	7	3	0.184333	0.073	0.22926	0.0525	0.2605
Sel/DFE2	1000	8	4	0.06675	0.0395	0.0619267	0.032	0.07425
Sel/DFE2	1000	9	3	0.0436667	0.029	0.0262742	0.0285	0.0515
Sel/DFE2	1000	10	3	0.052	0.043	0.0276225	0.0365	0.063
Sel/DFE2	1000	11	3	0.0473333	0.049	0.0135769	0.041	0.0545
Sel/DFE2	1000	12	7	0.0538571	0.04	0.041731	0.0285	0.057
Sel/DFE2	1000	13	5	0.0678	0.031	0.072441	0.029	0.054
Sel/DFE2	1000	14	4	0.21775	0.2185	0.189269	0.058	0.37825
Sel/DFE2	1000	15	7	0.115571	0.12	0.0872102	0.05	0.125
Sel/DFE2	1000	16	4	0.071	0.0465	0.0657115	0.028	0.0895
Sel/DFE2	1000	17	7	0.197571	0.103	0.18588	0.042	0.3605
Sel/DFE2	1000	18	6	0.158167	0.1255	0.117111	0.06975	0.24875
Sel/DFE2	1000	19	3	0.0976667	0.06	0.0961994	0.043	0.1335
Sel/DFE2	1000	20	7	0.108286	0.042	0.124858	0.0355	0.124
Sel/DFE2	1000	21	3	0.168	0.086	0.194433	0.057	0.238
Sel/DFE2	1000	22	6	0.053	0.034	0.05355	0.02925	0.035
Sel/DFE2	1000	23	2	0.3235	0.3235	0.0403051	0.30925	0.33775
Sel/DFE2	1000	24	3	0.0783333	0.069	0.0197315	0.067	0.085
Sel/DFE2	1000	25	10	0.1217	0.062	0.115438	0.04875	0.16875
Sel/DFE2	1000	26	6	0.0871667	0.0465	0.109532	0.041	0.052
Sel/DFE2	1000	27	6	0.176	0.173	0.128448	0.06425	0.2765
Sel/DFE2	1000	28	7	0.155571	0.07	0.148352	0.0435	0.274
Sel/DFE2	1000	29	7	0.0642857	0.052	0.0543621	0.0345	0.0565
Sel/DFE2	1000	30	6	0.2365	0.2055	0.170839	0.08775	0.3945
Sel/DFE2	1000	31	4	0.15225	0.08	0.159638	0.0685	0.16375
Sel/DFE2	1000	32	2	0.048	0.048	0.0141421	0.043	0.053
Sel/DFE2	1000	33	2	0.083	0.083	0.0721249	0.0575	0.1085
Sel/DFE2	1000	34	5	0.1948	0.045	0.218145	0.039	0.385
Sel/DFE2	1000	35	2	0.0465	0.0465	0.0247487	0.03775	0.05525
Sel/DFE2	1000	36	9	0.0922222	0.037	0.0815487	0.033	0.123
Sel/DFE2	1000	37	7	0.0758571	0.055	0.0558433	0.0405	0.0995
Sel/DFE2	1000	38	6	0.0636667	0.053	0.0350067	0.04325	0.077
Sel/DFE2	1000	39	3	0.0596667	0.054	0.015308	0.051	0.0655
Sel/DFE2	1000	40	10	0.0682	0.036	0.0971995	0.033	0.04525
Sel/DFE2	1000	41	4	0.173	0.182	0.128704	0.07275	0.28225
Sel/DFE2	1000	42	7	0.138571	0.051	0.138637	0.0365	0.2175
Sel/DFE2	1000	43	5	0.148	0.081	0.190675	0.039	0.109
Sel/DFE2	1000	44	8	0.053	0.0475	0.0264089	0.0325	0.06525
Sel/DFE2	1000	45	4	0.0845	0.0615	0.0575413	0.05625	0.08975
Sel/DFE2	1000	46	4	0.188	0.106	0.20244	0.08625	0.20775
Sel/DFE2	1000	47	3	0.0693333	0.051	0.0388887	0.047	0.0825
Sel/DFE2	1000	48	5	0.0626	0.069	0.0247245	0.047	0.083
Sel/DFE2	1000	49	4	0.0695	0.0685	0.0456399	0.03	0.108
Sel/DFE2	1000	50	4	0.136	0.0385	0.201393	0.03425	0.14025
Sel/DFE2	1000	51	4	0.11775	0.089	0.0877549	0.0545	0.15225
Sel/DFE2	1000	52	6	0.0721667	0.0445	0.0651626	0.03325	0.07675
Sel/DFE2	1000	53	1	0.147	0.147	NA	0.147	0.147
Sel/DFE2	1000	54	4	0.0535	0.058	0.0112101	0.05125	0.06025
Sel/DFE2	1000	55	6	0.138833	0.0405	0.177656	0.0305	0.18175
Sel/DFE2	1000	56	6	0.129	0.1265	0.0689231	0.07525	0.16875
Sel/DFE2	1000	57	7	0.110143	0.055	0.114966	0.039	0.1295
Sel/DFE2	1000	58	3	0.0976667	0.043	0.100808	0.0395	0.1285
Sel/DFE2	1000	59	4	0.0755	0.0855	0.0309031	0.067	0.094
Sel/DFE2	1000	60	11	0.0865455	0.046	0.0716357	0.032	0.149
Sel/DFE2	1000	61	3	0.0753333	0.071	0.0376873	0.0555	0.093
Sel/DFE2	1000	62	4	0.13025	0.091	0.129015	0.037	0.18425
Sel/DFE2	1000	63	9	0.0917778	0.059	0.10341	0.038	0.088
Sel/DFE2	1000	64	6	0.2055	0.1365	0.186099	0.06725	0.3235
Sel/DFE2	1000	65	7	0.0414286	0.036	0.0126998	0.033	0.048
Sel/DFE2	1000	66	3	0.202667	0.273	0.127052	0.1645	0.276
Sel/DFE2	1000	67	7	0.0664286	0.07	0.034746	0.0395	0.077
Sel/DFE2	1000	68	3	0.175333	0.033	0.246529	0.033	0.2465
Sel/DFE2	1000	69	10	0.0641	0.0415	0.0535484	0.029	0.075
Sel/DFE2	1000	70	5	0.0394	0.029	0.0176153	0.028	0.045
Sel/DFE2	1000	71	5	0.107	0.043	0.0997422	0.041	0.177
Sel/DFE2	1000	72	8	0.08525	0.047	0.0761272	0.02575	0.1415
Sel/DFE2	1000	73	2	0.048	0.048	0.00848528	0.045	0.051
Sel/DFE2	1000	74	3	0.103667	0.053	0.0894949	0.052	0.13
Sel/DFE2	1000	75	1	0.04	0.04	NA	0.04	0.04
Sel/DFE2	1000	76	4	0.07525	0.077	0.0517518	0.03225	0.12
Sel/DFE2	1000	77	5	0.046	0.033	0.0244949	0.027	0.069
Sel/DFE2	1000	78	10	0.0485	0.0395	0.0272121	0.028	0.05375
Sel/DFE2	1000	79	4	0.10675	0.1245	0.049006	0.0965	0.13475
Sel/DFE2	1000	80	5	0.0764	0.045	0.0782835	0.034	0.064
Sel/DFE2	1000	81	2	0.227	0.227	0.258801	0.1355	0.3185
Sel/DFE2	1000	82	9	0.083	0.04	0.0899097	0.03	0.079
Sel/DFE2	1000	83	3	0.033	0.029	0.010583	0.027	0.037
Sel/DFE2	1000	84	7	0.0671429	0.046	0.0429435	0.041	0.0755
Sel/DFE2	1000	85	5	0.1488	0.141	0.138662	0.043	0.159
Sel/DFE2	1000	86	4	0.08275	0.064	0.0577025	0.05625	0.0905
Sel/DFE2	1000	87	3	0.0783333	0.05	0.0570468	0.0455	0.097
Sel/DFE2	1000	88	5	0.057	0.03	0.0562717	0.028	0.043
Sel/DFE2	1000	89	3	0.0543333	0.062	0.0244199	0.0445	0.068
Sel/DFE2	1000	90	4	0.19925	0.2005	0.184392	0.0465	0.35325
Sel/DFE2	1000	91	6	0.0936667	0.052	0.0881605	0.0335	0.138
Sel/DFE2	1000	92	5	0.0928	0.05	0.0927669	0.049	0.078
Sel/DFE2	1000	93	4	0.0995	0.0665	0.0875157	0.04475	0.12125
Sel/DFE2	1000	94	6	0.135167	0.078	0.161609	0.05375	0.10225
Sel/DFE2	1000	95	5	0.061	0.039	0.0600042	0.03	0.039
Sel/DFE2	1000	96	3	0.07	0.033	0.0702353	0.0295	0.092
Sel/DFE2	1000	97	8	0.104125	0.0825	0.0921946	0.03825	0.12075
Sel/DFE2	1000	98	5	0.0838	0.066	0.0484273	0.062	0.084
Sel/DFE2	1000	99	6	0.0686667	0.047	0.0585207	0.042	0.055
Sel/DFE2	1000	100	7	0.0611429	0.038	0.0573888	0.038	0.0445
